# Supplementary material for: (E)-2-(2-Formyl­phen­oxy­meth­yl)-3-phenyl­prop-2-ene­nitrile
Source: Acta Crystallogr Sect E Struct Rep Online. 2011 Jul 9;67(Pt 8):o2000. doi: 10.1107/S1600536811025670 (PMC3213455; doi:10.1107/S1600536811025670)
Supplement: Supplementary file 2 [file e-67-o2000-Isup2.hkl]

#
# h,k,l, Fc-squared, Fo-squared, sigma(Fo-squared) and status flag
#
data_I
_shelx_title ' srinivasanjan11 in P-1'
_shelx_refln_list_code          4
_shelx_F_calc_maximum       89.58
_exptl_crystal_F_000       276.00
_reflns_d_resolution_high  0.8116
 
loop_
 _symmetry_equiv_pos_as_xyz
 'x, y, z'
 '-x, -y, -z'
 
_cell_length_a     8.0157
_cell_length_b     9.2589
_cell_length_c    10.2348
_cell_angle_alpha  68.283
_cell_angle_beta   73.432
_cell_angle_gamma  79.804
 
_shelx_F_squared_multiplier     1.000
 
loop_
 _refln_index_h
 _refln_index_k
 _refln_index_l
 _refln_F_squared_calc
 _refln_F_squared_meas
 _refln_F_squared_sigma
 _refln_observed_status
   1   0   0       24.12       20.44      0.41 o
   2   0   0     7915.79     7222.82     59.74 o
   3   0   0       43.08       49.37      0.57 o
   4   0   0       81.60       75.38      0.94 o
   5   0   0       47.95       43.55      0.69 o
   6   0   0       66.36       64.24      0.95 o
   7   0   0      206.45      217.02      3.33 o
   8   0   0        0.01       -0.20      0.35 o
   9   0   0        2.53        2.45      0.63 o
  -9   1   0        0.01        0.17      0.51 o
  -8   1   0        0.71        0.80      0.41 o
  -7   1   0        0.19        0.17      0.29 o
  -6   1   0       56.01       55.96      0.86 o
  -5   1   0        2.16        2.26      0.20 o
  -4   1   0      141.83      141.67      1.54 o
  -3   1   0      179.19      186.69      1.79 o
  -2   1   0      665.50      690.26      6.03 o
  -1   1   0      256.64      228.29      2.17 o
   1   1   0      368.72      326.21      3.05 o
   2   1   0     1743.66     1690.95     15.62 o
   3   1   0       44.06       34.86      0.48 o
   4   1   0      419.89      381.79      3.76 o
   5   1   0      201.95      209.45      2.25 o
   6   1   0        9.82        9.21      0.40 o
   7   1   0      111.34      115.90      1.54 o
   8   1   0        9.46       10.31      0.62 o
   9   1   0       10.69       13.49      1.02 o
  -9   2   0        0.03       -0.62      0.62 o
  -8   2   0        4.93        3.29      0.71 o
  -7   2   0        1.33        1.08      0.33 o
  -6   2   0        8.58        7.84      0.36 o
  -5   2   0       72.59       69.54      1.00 o
  -4   2   0      361.21      383.40      3.73 o
  -3   2   0       28.63       32.22      0.47 o
  -2   2   0        3.07        3.96      0.13 o
  -1   2   0      767.45      765.09      8.30 o
   1   2   0      808.95      780.98      6.54 o
   2   2   0      107.19      110.83      1.09 o
   3   2   0      341.27      363.77      3.52 o
   4   2   0       51.76       58.95      0.86 o
   5   2   0        0.14        0.51      0.17 o
   6   2   0       82.89       89.51      1.24 o
   7   2   0       51.54       50.68      1.05 o
   8   2   0       20.29       19.64      0.84 o
   9   2   0        0.06       -0.01      0.45 o
  -8   3   0        5.63        6.07      1.16 o
  -7   3   0        0.26        0.24      0.35 o
  -6   3   0       12.76       11.00      0.43 o
  -5   3   0       21.65       22.85      0.94 o
  -4   3   0       41.71       40.13      0.80 o
  -3   3   0      672.75      700.80      6.95 o
  -2   3   0      359.53      393.78      3.72 o
  -1   3   0      671.95      681.98      6.87 o
   0   3   0      762.34      746.87     21.39 o
   1   3   0      205.36      214.38      2.20 o
   2   3   0      100.60      102.66      0.95 o
   3   3   0      311.36      337.48      3.29 o
   4   3   0        5.67        7.70      0.37 o
   5   3   0        1.57        1.05      0.19 o
   6   3   0        1.26        0.71      0.19 o
   7   3   0       29.87       29.65      0.79 o
   8   3   0        6.00        5.32      0.53 o
   9   3   0        0.14       -0.53      0.53 o
  -8   4   0        0.16        0.02      0.47 o
  -7   4   0       11.37       11.02      1.88 o
  -6   4   0       45.18       43.42      1.28 o
  -5   4   0       25.62       27.13      0.62 o
  -4   4   0       13.64       15.71      0.42 o
  -3   4   0        8.87       10.76      0.28 o
  -2   4   0       50.65       50.52      0.63 o
  -1   4   0       64.94       76.95      1.57 o
   0   4   0       15.00       17.38      1.07 o
   1   4   0      135.38      139.61      1.77 o
   2   4   0      201.68      198.84      1.94 o
   3   4   0       19.74       18.31      0.35 o
   4   4   0      144.02      156.15      1.71 o
   5   4   0        0.44        0.26      0.16 o
   6   4   0        7.78        7.93      0.38 o
   7   4   0        9.15        8.16      0.59 o
   8   4   0        0.01        0.00      0.40 o
   9   4   0        0.48        0.22      0.60 o
  -7   5   0       21.35       19.66      1.19 o
  -6   5   0        0.20        0.85      0.36 o
  -5   5   0        2.79        2.68      0.32 o
  -4   5   0       14.45       15.57      0.40 o
  -3   5   0       14.30       13.38      0.35 o
  -2   5   0      442.88      442.54      4.84 o
  -1   5   0        5.59        6.05      0.25 o
   0   5   0     1059.01     1079.56     31.01 o
   1   5   0        2.39        1.83      0.21 o
   2   5   0       64.34       66.56      0.75 o
   3   5   0        5.85        5.97      0.23 o
   4   5   0       20.40       21.68      0.47 o
   5   5   0       11.40       10.84      0.47 o
   6   5   0        4.68        2.80      0.36 o
   7   5   0       52.11       49.43      1.37 o
   8   5   0        4.92        5.63      0.70 o
  -7   6   0        9.05        9.96      0.92 o
  -6   6   0       19.17       17.74      1.02 o
  -5   6   0        1.23        1.40      0.34 o
  -4   6   0       13.49       13.31      0.49 o
  -3   6   0      305.48      308.66      3.88 o
  -2   6   0       79.24       80.25      1.15 o
  -1   6   0      189.15      181.87      2.97 o
   0   6   0       12.07       13.73      1.10 o
   1   6   0       39.80       36.07      0.56 o
   2   6   0        4.09        4.14      0.19 o
   3   6   0      106.39      107.55      1.27 o
   4   6   0      139.10      139.55      2.04 o
   5   6   0        4.60        4.85      0.45 o
   6   6   0        4.03        3.80      0.46 o
   7   6   0       14.88       14.86      0.79 o
   8   6   0        0.32        0.42      0.46 o
  -6   7   0        0.11       -0.13      0.41 o
  -5   7   0       21.36       20.06      0.81 o
  -4   7   0       41.98       42.84      1.11 o
  -3   7   0      108.95      112.02      1.81 o
  -2   7   0        0.01        0.03      0.16 o
  -1   7   0       15.62       16.04      1.27 o
   0   7   0       74.86       73.39      3.18 o
   1   7   0      139.70      139.75      1.87 o
   2   7   0       14.52       14.55      0.41 o
   3   7   0      354.35      359.80      4.45 o
   4   7   0       52.57       49.82      1.14 o
   5   7   0       26.04       29.14      0.96 o
   6   7   0        4.59        3.39      0.45 o
   7   7   0        0.11       -0.22      0.33 o
  -5   8   0        1.87        1.40      0.46 o
  -4   8   0        0.92        0.65      0.28 o
  -3   8   0       29.33       29.30      0.77 o
  -2   8   0        1.96        2.56      0.20 o
  -1   8   0        6.98        7.00      0.45 o
   0   8   0       24.71       23.24      1.69 o
   1   8   0       12.95       13.98      0.45 o
   2   8   0       12.95       12.75      0.62 o
   3   8   0        2.32        2.13      0.28 o
   4   8   0        6.47        7.21      0.71 o
   5   8   0       93.54       98.51      1.78 o
   6   8   0        0.15        0.08      0.31 o
  -4   9   0        3.27        4.62      0.48 o
  -3   9   0        8.97        8.40      0.39 o
  -2   9   0        3.16        3.93      0.43 o
  -1   9   0       19.35       20.16      0.76 o
   0   9   0       33.84       31.57      2.18 o
   1   9   0        3.71        3.83      0.37 o
   2   9   0       26.00       25.89      0.69 o
   3   9   0        1.77        1.24      0.26 o
   4   9   0        1.30        1.58      0.29 o
   5   9   0        6.12        7.42      0.57 o
  -2  10   0        1.23        3.04      0.48 o
  -1  10   0        0.85        1.34      0.30 o
   0  10   0        2.53        4.67      1.07 o
   1  10   0        5.74        7.94      1.86 o
   2  10   0        0.06       -0.21      0.33 o
   3  10   0        0.48        0.94      0.26 o
  -2 -10   1        1.42        1.43      0.61 o
  -1 -10   1        2.70        3.08      0.53 o
   0 -10   1        0.34        0.82      0.36 o
   1 -10   1        2.41        2.04      0.40 o
  -4  -9   1        0.50        0.45      0.38 o
  -3  -9   1       13.99       16.21      0.89 o
  -2  -9   1        0.08       -0.08      0.18 o
  -1  -9   1        1.37        0.92      0.53 o
   0  -9   1        1.58        0.80      0.49 o
   1  -9   1        5.05        4.49      0.43 o
   2  -9   1        1.23        1.86      0.39 o
   3  -9   1        6.31        6.08      0.43 o
  -6  -8   1        4.17        5.28      0.63 o
  -5  -8   1       11.22       10.50      0.71 o
  -4  -8   1       35.07       36.08      1.00 o
  -3  -8   1        3.22        4.15      0.35 o
  -2  -8   1        9.76        9.41      0.43 o
  -1  -8   1       87.24       84.35      2.23 o
   0  -8   1        8.34        7.46      0.52 o
   1  -8   1       90.43       87.20      2.20 o
   2  -8   1        1.37        1.26      0.24 o
   3  -8   1        0.64        0.29      0.23 o
   4  -8   1        0.20        0.30      0.25 o
   5  -8   1        0.28       -0.31      0.46 o
  -7  -7   1        2.74        4.20      0.57 o
  -6  -7   1        0.29        0.32      0.38 o
  -5  -7   1       45.84       52.40      1.30 o
  -4  -7   1       30.93       31.23      0.90 o
  -3  -7   1       74.65       78.06      1.48 o
  -2  -7   1      137.89      139.62      2.69 o
  -1  -7   1       28.97       26.35      0.53 o
   0  -7   1       47.15       47.78      0.74 o
   1  -7   1        9.83        7.13      0.25 o
   2  -7   1       41.18       36.64      0.67 o
   3  -7   1       11.79        9.29      0.45 o
   4  -7   1       21.95       20.65      0.74 o
   5  -7   1        3.97        3.58      0.43 o
   6  -7   1        0.71        1.45      0.48 o
  -7  -6   1        0.29        0.53      0.38 o
  -6  -6   1        3.55        4.35      0.56 o
  -5  -6   1       17.22       14.42      0.66 o
  -4  -6   1      269.89      265.51      3.54 o
  -3  -6   1      221.04      219.10      2.66 o
  -2  -6   1      175.86      177.29      2.12 o
  -1  -6   1       16.24       17.23      0.63 o
   0  -6   1        8.41        8.28      0.25 o
   1  -6   1        1.40        1.45      0.16 o
   2  -6   1       21.27       21.16      0.47 o
   3  -6   1      416.78      403.49      5.00 o
   4  -6   1       68.55       67.57      1.27 o
   5  -6   1      100.99      101.70      2.11 o
   6  -6   1        0.18        0.16      0.40 o
   7  -6   1        4.86        2.67      0.61 o
  -8  -5   1        2.38        1.63      0.57 o
  -7  -5   1        1.27        0.97      0.40 o
  -6  -5   1       16.35       13.30      0.78 o
  -5  -5   1       10.67        9.78      0.48 o
  -4  -5   1        1.29        0.76      0.18 o
  -3  -5   1       41.64       43.31      0.76 o
  -2  -5   1       15.87       16.22      0.34 o
  -1  -5   1        0.33        0.38      0.09 o
   0  -5   1       12.15        9.62      0.24 o
   1  -5   1       50.66       52.73      0.78 o
   2  -5   1      150.59      155.79      1.83 o
   3  -5   1       41.58       41.95      0.62 o
   4  -5   1       52.59       52.09      0.75 o
   5  -5   1        9.11        9.53      0.46 o
   6  -5   1        0.18        0.17      0.32 o
   7  -5   1        1.18       -0.08      0.44 o
  -8  -4   1        1.69        1.36      0.50 o
  -7  -4   1        5.64        4.57      0.52 o
  -6  -4   1        3.40        4.20      0.37 o
  -5  -4   1       16.08       15.89      0.47 o
  -4  -4   1       15.49       17.44      0.41 o
  -3  -4   1      271.12      251.74      2.54 o
  -2  -4   1       50.47       56.44      0.75 o
  -1  -4   1       10.94        9.82      0.22 o
   0  -4   1      541.11      609.26      7.28 o
   1  -4   1       20.58       19.76      0.32 o
   2  -4   1        7.88        5.98      0.18 o
   3  -4   1        0.41        0.87      0.12 o
   4  -4   1      112.43      114.92      1.37 o
   5  -4   1        2.60        2.69      0.27 o
   6  -4   1        6.26        3.90      0.47 o
   7  -4   1        0.57        1.05      0.50 o
   8  -4   1        8.40        8.97      0.91 o
  -8  -3   1        0.00        0.15      0.42 o
  -7  -3   1       12.21       10.41      0.56 o
  -6  -3   1       44.49       42.26      0.70 o
  -5  -3   1       26.99       30.36      0.64 o
  -4  -3   1       89.34       91.26      1.14 o
  -3  -3   1       34.57       35.88      0.55 o
  -2  -3   1        8.51        8.04      0.42 o
  -1  -3   1      370.64      393.89      3.76 o
   0  -3   1       38.11       31.94      0.40 o
   1  -3   1      528.18      563.74      5.62 o
   2  -3   1      252.70      294.41      3.02 o
   3  -3   1        8.07        6.30      0.19 o
   4  -3   1      109.10      114.90      1.38 o
   5  -3   1        7.05        7.37      0.31 o
   6  -3   1       10.66        9.90      0.58 o
   7  -3   1       20.44       18.74      1.11 o
   8  -3   1        3.91        4.83      0.95 o
  -9  -2   1       29.48       35.19      3.55 o
  -8  -2   1       10.56        8.14      0.61 o
  -7  -2   1        0.08        0.24      0.27 o
  -6  -2   1       10.09        8.97      0.34 o
  -5  -2   1       37.33       39.51      0.68 o
  -4  -2   1       82.69       95.57      1.20 o
  -3  -2   1       14.10       14.66      0.26 o
  -2  -2   1     1074.00     1070.52      9.36 o
  -1  -2   1      107.58      106.78      1.04 o
   0  -2   1      621.77      606.39      6.13 o
   1  -2   1      354.56      330.29      3.14 o
   2  -2   1        4.14        4.23      0.14 o
   3  -2   1       74.51       70.17      0.82 o
   4  -2   1       17.89       16.04      0.40 o
   5  -2   1        8.99        9.62      0.34 o
   6  -2   1      125.54      125.42      1.63 o
   7  -2   1        1.62        1.73      0.37 o
   8  -2   1       20.33       18.43      1.12 o
   9  -2   1        5.86        5.08      1.16 o
  -9  -1   1        0.11        0.04      0.58 o
  -8  -1   1       14.12       12.24      0.83 o
  -7  -1   1        4.61        3.74      0.54 o
  -6  -1   1      466.95      438.53      4.46 o
  -5  -1   1       76.50       76.60      1.12 o
  -4  -1   1     3115.96     3157.78     29.20 o
  -3  -1   1      203.99      198.10      2.06 o
  -2  -1   1     3365.07     3198.04     26.57 o
  -1  -1   1        0.25        0.19      0.05 o
   0  -1   1       73.54       80.01      0.82 o
   1  -1   1      438.33      415.32      3.70 o
   2  -1   1      335.58      331.91      2.84 o
   3  -1   1      789.96      814.56      7.12 o
   4  -1   1      228.69      241.77      2.45 o
   5  -1   1       51.15       49.26      0.86 o
   6  -1   1        6.91        8.34      0.39 o
   7  -1   1       19.55       19.07      0.68 o
   8  -1   1        0.05       -0.26      0.37 o
   9  -1   1        2.10        2.90      0.87 o
  -9   0   1        0.87        1.49      0.54 o
  -8   0   1        8.18        8.85      0.71 o
  -7   0   1       65.60       67.70      1.36 o
  -6   0   1      195.38      195.63      2.22 o
  -5   0   1       20.18       20.57      0.51 o
  -4   0   1       89.55       84.88      1.05 o
  -3   0   1       46.40       41.52      0.52 o
  -2   0   1     4756.42     4385.07     36.65 o
  -1   0   1       80.10       75.36      0.68 o
   1   0   1     2236.81     2080.29     18.46 o
   2   0   1       46.95       47.69      0.54 o
   3   0   1      319.86      324.90      2.98 o
   4   0   1        0.37        0.56      0.11 o
   5   0   1      128.91      123.78      1.44 o
   6   0   1      149.53      153.00      1.77 o
   7   0   1      226.24      235.35      2.61 o
   8   0   1        2.18        2.12      0.48 o
   9   0   1        5.21        5.92      0.76 o
  -9   1   1        0.07        2.45      0.98 o
  -8   1   1       12.08       13.08      1.19 o
  -7   1   1        3.95        4.68      0.38 o
  -6   1   1       37.29       37.80      0.70 o
  -5   1   1       16.88       18.60      0.54 o
  -4   1   1       93.34       96.04      1.14 o
  -3   1   1      261.61      263.86      2.64 o
  -2   1   1      600.62      566.54      5.07 o
  -1   1   1      567.52      536.70      4.52 o
   0   1   1      558.25      468.38      7.70 o
   1   1   1      269.15      256.27      2.05 o
   2   1   1     3217.97     2862.36     28.47 o
   3   1   1      467.34      488.91      4.36 o
   4   1   1       97.51      110.39      1.26 o
   5   1   1        5.64        6.41      0.34 o
   6   1   1       95.91       88.93      1.46 o
   7   1   1       16.38       18.75      0.54 o
   8   1   1       18.60       16.80      0.73 o
   9   1   1        5.45        5.62      0.67 o
  -8   2   1        4.54        3.41      0.66 o
  -7   2   1       57.79       55.76      1.37 o
  -6   2   1       83.45       85.84      1.26 o
  -5   2   1       13.78       12.55      0.38 o
  -4   2   1        6.01        6.48      0.21 o
  -3   2   1      319.88      324.50      2.98 o
  -2   2   1        3.17        3.60      0.12 o
  -1   2   1      385.35      392.48      3.66 o
   0   2   1      132.24      138.02      1.42 o
   1   2   1      122.62      106.45      0.88 o
   2   2   1      435.50      408.56      3.41 o
   3   2   1      271.85      274.98      2.69 o
   4   2   1       63.23       65.86      0.97 o
   5   2   1       20.59       27.13      0.53 o
   6   2   1       52.68       45.78      0.78 o
   7   2   1       14.84       13.98      0.47 o
   8   2   1        9.32        9.02      0.58 o
   9   2   1        2.99        3.18      0.58 o
  -8   3   1        2.56        1.90      0.88 o
  -7   3   1        0.11       -0.31      0.31 o
  -6   3   1        0.00       -0.12      0.24 o
  -5   3   1        0.07       -0.15      0.15 o
  -4   3   1       55.11       54.18      0.74 o
  -3   3   1      409.73      421.00      4.04 o
  -2   3   1      246.56      254.98      2.30 o
  -1   3   1      372.20      336.75      3.61 o
   0   3   1      326.28      312.25      5.65 o
   1   3   1       14.54       14.19      0.19 o
   2   3   1       55.49       59.22      0.57 o
   3   3   1       76.35       82.73      0.91 o
   4   3   1      364.63      403.51      3.50 o
   5   3   1       70.17       67.82      0.94 o
   6   3   1       32.74       29.36      0.70 o
   7   3   1        1.82        1.75      0.29 o
   8   3   1        2.49        3.16      0.70 o
   9   3   1        6.37        5.88      0.91 o
  -8   4   1        7.26        8.05      1.27 o
  -7   4   1        1.00        0.85      0.65 o
  -6   4   1       27.55       26.09      0.99 o
  -5   4   1        0.06        0.19      0.22 o
  -4   4   1       44.80       45.15      0.89 o
  -3   4   1        3.18        4.10      0.19 o
  -2   4   1      228.02      220.97      2.46 o
  -1   4   1       20.15       16.46      0.26 o
   1   4   1       10.38       10.46      0.33 o
   2   4   1      221.19      232.14      2.35 o
   3   4   1       96.66       97.77      1.08 o
   4   4   1      121.94      131.37      1.29 o
   5   4   1      202.47      203.83      2.04 o
   6   4   1       29.32       30.29      0.54 o
   7   4   1        6.34        5.51      0.31 o
   8   4   1        5.66        6.77      0.67 o
   9   4   1        2.08        1.83      0.55 o
  -7   5   1       27.91       26.24      1.37 o
  -6   5   1       13.85       14.29      1.64 o
  -5   5   1       28.63       29.54      0.83 o
  -4   5   1        5.01        4.75      0.23 o
  -3   5   1       19.69       22.94      0.52 o
  -2   5   1        7.63        5.78      0.19 o
  -1   5   1        0.00        0.27      0.10 o
   1   5   1      113.32      119.47      2.05 o
   2   5   1       17.45       16.66      0.28 o
   3   5   1       81.34       83.79      0.95 o
   4   5   1       13.23       15.24      0.35 o
   5   5   1       31.11       31.03      0.65 o
   6   5   1       53.66       48.38      1.14 o
   7   5   1        6.70        5.16      0.65 o
   8   5   1        0.22        0.56      0.37 o
  -7   6   1        7.15        8.43      2.56 o
  -6   6   1        0.28        1.25      0.50 o
  -5   6   1        1.07        0.90      0.33 o
  -4   6   1       47.63       48.19      1.00 o
  -3   6   1        3.26        3.01      0.24 o
  -2   6   1        0.03        0.22      0.13 o
  -1   6   1      216.20      217.38      3.64 o
   0   6   1       17.43       20.93      1.08 o
   1   6   1      170.78      182.98      4.97 o
   2   6   1        0.52        0.58      0.11 o
   3   6   1       34.54       32.54      0.51 o
   4   6   1       68.06       65.30      1.28 o
   5   6   1        0.05        0.12      0.19 o
   6   6   1        4.37        3.65      0.38 o
   7   6   1        9.65        8.71      0.78 o
   8   6   1        2.53        1.32      0.43 o
  -6   7   1        0.58        0.15      0.42 o
  -5   7   1       20.79       21.25      0.84 o
  -4   7   1      103.03      102.15      3.21 o
  -3   7   1        5.27        5.17      0.32 o
  -2   7   1       87.83       88.47      1.26 o
  -1   7   1       74.53       74.99      1.91 o
   0   7   1        3.42        2.82      0.46 o
   1   7   1      157.64      161.95      2.94 o
   2   7   1        9.72       10.12      0.27 o
   3   7   1        1.07        1.00      0.16 o
   4   7   1        8.53        8.26      0.42 o
   5   7   1        0.02        0.03      0.23 o
   6   7   1        0.02       -0.14      0.29 o
   7   7   1        2.83        2.95      0.48 o
   8   7   1        0.22        0.15      0.79 o
  -5   8   1       13.25       14.66      0.79 o
  -4   8   1       10.12        9.80      0.54 o
  -3   8   1       55.18       55.44      1.07 o
  -2   8   1        1.60        1.69      0.19 o
  -1   8   1        8.22        8.57      0.57 o
   0   8   1       19.76       17.66      0.89 o
   1   8   1       33.12       32.91      1.78 o
   2   8   1        4.52        4.79      0.21 o
   3   8   1      318.09      325.64      4.28 o
   4   8   1        1.63        0.87      0.39 o
   5   8   1       44.38       44.95      1.11 o
   6   8   1       22.22       27.19      0.99 o
   7   8   1        5.26        5.48      0.57 o
  -4   9   1        0.00        0.12      0.33 o
  -3   9   1        4.06        4.32      0.32 o
  -2   9   1        0.00       -0.05      0.30 o
  -1   9   1        4.72        3.97      0.81 o
   0   9   1        1.08        1.19      0.39 o
   1   9   1       48.00       47.18      1.70 o
   2   9   1        3.94        3.44      0.36 o
   3   9   1       10.84       10.97      0.42 o
   4   9   1       15.35       14.84      0.56 o
   5   9   1        0.63        0.96      0.30 o
   6   9   1       34.35       37.53      1.68 o
  -2  10   1        0.70        2.07      0.43 o
  -1  10   1       15.38       14.80      1.47 o
   0  10   1        8.06        5.66      1.06 o
   1  10   1       12.56       13.46      1.52 o
   2  10   1        0.03        0.00      0.24 o
   3  10   1        1.09        1.33      0.26 o
   4  10   1        0.03        0.39      0.28 o
  -3  -9   2        0.00        0.02      0.33 o
  -2  -9   2        0.13       -0.14      0.29 o
  -1  -9   2        1.36        0.94      0.28 o
   0  -9   2        4.37        4.63      0.39 o
   1  -9   2        9.57        8.52      0.65 o
   2  -9   2        1.00        1.25      0.25 o
   3  -9   2       16.82       19.00      1.23 o
  -5  -8   2        6.30        5.60      0.62 o
  -4  -8   2       15.80       17.19      0.73 o
  -3  -8   2        2.83        3.88      0.39 o
  -2  -8   2        2.55        2.90      0.31 o
  -1  -8   2        4.81        5.03      0.36 o
   0  -8   2       12.96       10.62      0.51 o
   1  -8   2        1.00        0.55      0.18 o
   2  -8   2        0.81        1.17      0.22 o
   3  -8   2        0.21        0.32      0.22 o
   4  -8   2        9.25       10.70      1.29 o
   5  -8   2        5.76        5.48      0.89 o
  -6  -7   2        1.33        1.44      0.55 o
  -5  -7   2        1.82        1.48      0.61 o
  -4  -7   2        3.28        3.96      0.42 o
  -3  -7   2        0.34        0.52      0.26 o
  -2  -7   2       36.73       37.31      0.89 o
  -1  -7   2       79.06       69.83      1.48 o
   0  -7   2       61.77       54.89      1.02 o
   1  -7   2       87.00       73.77      1.77 o
   2  -7   2        6.23        6.55      0.40 o
   3  -7   2       42.30       37.52      0.98 o
   4  -7   2        2.65        2.72      0.40 o
   5  -7   2        1.30        0.85      0.33 o
   6  -7   2        9.17        8.76      1.11 o
  -7  -6   2        0.08       -0.53      0.65 o
  -6  -6   2        3.84        4.68      0.61 o
  -5  -6   2        0.70        0.88      0.40 o
  -4  -6   2        4.19        3.35      0.38 o
  -3  -6   2      203.57      205.94      3.22 o
  -2  -6   2       11.96       12.50      0.44 o
  -1  -6   2       46.55       48.94      1.04 o
   0  -6   2       11.30       10.32      0.37 o
   1  -6   2        1.70        0.79      0.15 o
   2  -6   2        6.24        6.19      0.29 o
   3  -6   2       74.46       82.62      1.46 o
   4  -6   2       54.80       56.06      1.15 o
   5  -6   2        0.56        0.45      0.33 o
   6  -6   2        0.54        0.25      0.42 o
   7  -6   2        7.99        8.01      0.82 o
  -7  -5   2       13.59       11.61      0.85 o
  -6  -5   2        6.40        4.60      0.59 o
  -5  -5   2        0.67        0.24      0.29 o
  -4  -5   2      106.32      105.35      1.99 o
  -3  -5   2       61.31       65.27      0.92 o
  -2  -5   2       16.02       15.51      0.47 o
  -1  -5   2        5.53        5.03      0.22 o
   0  -5   2      124.23      135.20      1.62 o
   1  -5   2       12.65       11.00      0.44 o
   2  -5   2        8.85        7.75      0.31 o
   3  -5   2       22.74       23.90      0.51 o
   4  -5   2       67.42       66.32      1.10 o
   5  -5   2        1.26        1.48      0.34 o
   6  -5   2        0.21        0.09      0.32 o
   7  -5   2        2.05        1.84      0.55 o
  -8  -4   2        0.26        0.17      0.47 o
  -7  -4   2       28.61       25.78      1.18 o
  -6  -4   2        4.54        4.27      0.54 o
  -5  -4   2       49.52       46.51      0.95 o
  -4  -4   2        3.63        3.79      0.27 o
  -3  -4   2       18.42       22.46      0.45 o
  -2  -4   2      212.74      228.56      2.15 o
  -1  -4   2      234.89      251.78      2.52 o
   0  -4   2        0.50        0.47      0.10 o
   1  -4   2        4.86        7.25      0.20 o
   2  -4   2       23.32       26.20      0.43 o
   3  -4   2      117.33      113.67      1.34 o
   4  -4   2        2.75        2.36      0.19 o
   5  -4   2        4.89        5.43      0.32 o
   6  -4   2       17.48       13.48      1.13 o
   7  -4   2       10.85        9.53      0.84 o
   8  -4   2        1.25        0.97      0.54 o
  -8  -3   2        1.04        1.29      0.55 o
  -7  -3   2       31.85       29.67      1.49 o
  -6  -3   2        2.09        1.06      0.30 o
  -5  -3   2       44.50       44.26      0.83 o
  -4  -3   2        1.27        1.08      0.19 o
  -3  -3   2        3.44        3.96      0.22 o
  -2  -3   2       50.83       52.41      0.64 o
  -1  -3   2      183.97      181.72      1.80 o
   0  -3   2     2385.79     2526.11     23.43 o
   1  -3   2      286.63      289.48      2.81 o
   2  -3   2     1412.30     1472.11     12.91 o
   3  -3   2        8.49        9.40      0.25 o
   4  -3   2       77.02       82.67      1.08 o
   5  -3   2        0.01        0.09      0.16 o
   6  -3   2        2.97        2.29      0.30 o
   7  -3   2        9.13        6.12      0.73 o
   8  -3   2        1.11        1.67      0.57 o
  -8  -2   2       43.05       42.32      1.30 o
  -7  -2   2        1.14        1.28      0.44 o
  -6  -2   2       33.56       34.35      0.66 o
  -5  -2   2       31.56       28.10      0.57 o
  -4  -2   2        3.12        2.36      0.16 o
  -3  -2   2       10.87       12.45      0.26 o
  -2  -2   2       64.66       63.15      0.71 o
  -1  -2   2       19.81       17.82      0.35 o
   0  -2   2       71.44       76.78      0.75 o
   1  -2   2      267.13      265.81      2.30 o
   2  -2   2       47.30       38.33      0.47 o
   3  -2   2      107.67      121.94      1.17 o
   4  -2   2       62.36       74.15      0.92 o
   5  -2   2        0.40        0.40      0.17 o
   6  -2   2        1.41        1.14      0.25 o
   7  -2   2        7.02        6.39      0.58 o
   8  -2   2       16.05       14.81      1.07 o
   9  -2   2        3.73        5.49      1.20 o
  -8  -1   2       15.08       11.42      0.72 o
  -7  -1   2        4.13        4.26      0.48 o
  -6  -1   2      104.75       96.60      1.29 o
  -5  -1   2       92.57       94.25      1.14 o
  -4  -1   2       71.43       61.26      0.80 o
  -3  -1   2      467.68      510.77      4.64 o
  -2  -1   2       20.25       19.44      0.29 o
  -1  -1   2       60.21       62.79      0.61 o
   0  -1   2       30.03       26.11      0.41 o
   1  -1   2     1164.81     1138.87      9.48 o
   2  -1   2       38.56       43.61      0.49 o
   3  -1   2     1383.23     1445.95     12.60 o
   4  -1   2       41.77       44.92      0.69 o
   5  -1   2       11.73       13.62      0.37 o
   6  -1   2        2.43        2.30      0.24 o
   7  -1   2        1.29        0.79      0.28 o
   8  -1   2       22.44       23.53      1.03 o
   9  -1   2        4.00        5.01      0.82 o
  -8   0   2        5.88        5.50      0.65 o
  -7   0   2       23.15       23.84      0.90 o
  -6   0   2       41.80       40.01      0.75 o
  -5   0   2        9.94        8.42      0.30 o
  -4   0   2      276.08      266.40      2.58 o
  -3   0   2       26.89       26.07      0.42 o
  -2   0   2      670.50      665.99      5.34 o
  -1   0   2     1227.55     1166.86      8.76 o
   0   0   2     3851.07     3462.66     27.43 o
   1   0   2       10.76       11.50      0.21 o
   2   0   2        4.84        4.40      0.14 o
   3   0   2       19.19       16.54      0.31 o
   4   0   2      272.70      289.27      2.88 o
   5   0   2        9.05       10.12      0.35 o
   6   0   2        2.14        1.24      0.20 o
   7   0   2       33.52       35.29      0.69 o
   8   0   2        0.07        0.53      0.40 o
   9   0   2        0.27        1.34      0.64 o
  -8   1   2        0.02        0.04      0.40 o
  -7   1   2       77.39       76.49      1.64 o
  -6   1   2       31.16       31.02      0.66 o
  -5   1   2       81.53       79.47      1.08 o
  -4   1   2       46.47       40.64      0.65 o
  -3   1   2       48.21       47.57      0.67 o
  -2   1   2      103.45       91.31      0.91 o
  -1   1   2     2973.70     2795.63     22.10 o
   0   1   2     1433.98     1301.86     10.23 o
   1   1   2     3070.92     2766.69     23.99 o
   2   1   2       29.44       22.96      0.37 o
   3   1   2       89.98       89.05      1.19 o
   4   1   2       31.11       32.62      0.53 o
   5   1   2       51.75       50.84      0.82 o
   6   1   2       46.95       45.15      0.75 o
   7   1   2        4.34        4.45      0.31 o
   8   1   2        0.43        0.34      0.29 o
   9   1   2        0.50        0.85      0.49 o
  -8   2   2        0.02       -0.05      0.71 o
  -7   2   2       73.78       80.37      1.70 o
  -6   2   2       14.57       15.31      0.50 o
  -5   2   2        9.41        9.20      0.30 o
  -4   2   2       50.92       52.45      0.76 o
  -3   2   2       10.35        9.07      0.26 o
  -2   2   2      241.94      239.87      2.25 o
  -1   2   2        1.32        1.35      0.10 o
   0   2   2     7011.66     6125.57     49.64 o
   1   2   2      602.29      571.75      4.28 o
   2   2   2       63.11       65.24      0.62 o
   3   2   2        1.34        0.70      0.13 o
   4   2   2      125.50      126.20      1.59 o
   5   2   2       52.44       50.56      0.82 o
   6   2   2      276.25      274.42      2.91 o
   7   2   2      111.93      112.21      1.59 o
   8   2   2       13.66       13.55      0.68 o
   9   2   2        2.75        2.98      0.57 o
  -8   3   2        3.96        3.26      1.02 o
  -7   3   2        5.85        5.58      0.76 o
  -6   3   2        0.00        0.37      0.24 o
  -5   3   2       11.90       11.98      0.35 o
  -4   3   2       10.23       12.05      0.30 o
  -3   3   2      305.06      320.70      3.16 o
  -2   3   2      331.50      334.21      3.45 o
  -1   3   2      485.10      473.15      3.93 o
   0   3   2      701.69      662.97      5.73 o
   1   3   2      325.77      321.89      2.68 o
   2   3   2     1093.55     1083.59      8.39 o
   3   3   2      126.36      133.90      1.31 o
   4   3   2      771.17      809.51      7.08 o
   5   3   2        8.77        7.45      0.37 o
   6   3   2       97.53       93.98      1.33 o
   7   3   2        2.67        3.66      0.31 o
   8   3   2        3.94        4.07      0.59 o
   9   3   2        8.75       10.82      1.08 o
  -8   4   2        0.26        0.03      0.79 o
  -7   4   2        0.01        0.07      0.66 o
  -6   4   2        0.92        0.78      0.43 o
  -5   4   2        0.12       -0.06      0.13 o
  -4   4   2      137.70      152.57      1.81 o
  -3   4   2        0.25        0.31      0.13 o
  -2   4   2       52.38       51.28      0.66 o
  -1   4   2      250.28      244.93      2.49 o
   0   4   2        0.81        1.73      0.09 o
   1   4   2        5.21        4.97      0.13 o
   2   4   2       22.09       21.41      0.30 o
   3   4   2      422.44      451.12      4.00 o
   4   4   2       15.77       13.34      0.29 o
   5   4   2       10.05       12.33      0.33 o
   6   4   2        0.78        1.52      0.19 o
   7   4   2        1.01        0.81      0.20 o
   8   4   2        0.97        1.07      0.42 o
   9   4   2       11.59       12.10      1.42 o
  -7   5   2        0.89        1.18      0.55 o
  -6   5   2       11.66       11.60      0.88 o
  -5   5   2        4.29        4.12      0.38 o
  -4   5   2        0.53        0.33      0.17 o
  -3   5   2        0.12        0.28      0.16 o
  -2   5   2       38.97       41.85      0.63 o
  -1   5   2        0.14        0.45      0.09 o
   0   5   2      388.81      388.69      6.16 o
   1   5   2        0.93        1.11      0.12 o
   2   5   2       37.99       34.96      0.45 o
   3   5   2        0.49        0.98      0.10 o
   4   5   2        3.69        3.80      0.17 o
   5   5   2       98.75      105.71      1.20 o
   6   5   2        3.90        3.98      0.23 o
   7   5   2      105.88       97.77      2.02 o
   8   5   2        0.33        0.16      0.34 o
   9   5   2        0.55       -0.28      0.43 o
  -7   6   2        0.12       -0.05      0.52 o
  -6   6   2       20.44       20.43      1.16 o
  -5   6   2        9.84        9.63      0.61 o
  -4   6   2        8.22        9.02      0.68 o
  -3   6   2       79.72       81.16      1.41 o
  -2   6   2        2.30        2.68      0.22 o
  -1   6   2        5.60        6.25      0.21 o
   0   6   2       29.74       28.44      0.53 o
   1   6   2        7.11        8.52      0.27 o
   2   6   2        0.30        0.49      0.14 o
   3   6   2       42.66       38.85      0.58 o
   4   6   2        3.02        2.53      0.22 o
   5   6   2        0.55        0.73      0.21 o
   6   6   2        3.09        1.66      0.31 o
   7   6   2        0.24        0.45      0.34 o
   8   6   2        2.53        1.57      0.41 o
  -6   7   2        0.48       -0.22      0.44 o
  -5   7   2        0.51        0.18      0.32 o
  -4   7   2       26.78       28.87      0.92 o
  -3   7   2       69.95       70.23      1.45 o
  -2   7   2       48.37       48.84      0.93 o
  -1   7   2      182.73      178.30      2.19 o
   0   7   2        0.05       -0.32      0.38 o
   1   7   2      122.54      126.16      2.16 o
   2   7   2        8.90        8.87      0.26 o
   3   7   2      162.79      168.01      2.36 o
   4   7   2       10.03        9.82      0.43 o
   5   7   2        5.61        5.15      0.41 o
   6   7   2        9.27       10.05      0.53 o
   7   7   2       14.52       12.75      0.73 o
   8   7   2        0.03        0.14      0.36 o
  -5   8   2       11.15       12.60      0.68 o
  -4   8   2        0.09        0.36      0.31 o
  -3   8   2      191.59      195.01      2.92 o
  -2   8   2       26.27       25.02      0.59 o
  -1   8   2        3.52        3.55      0.25 o
   0   8   2      110.63      111.76      3.61 o
   1   8   2       15.79       17.60      1.22 o
   2   8   2      385.84      384.97      3.99 o
   3   8   2       13.69       13.72      0.48 o
   4   8   2      427.64      450.06      5.74 o
   5   8   2        0.77        0.71      0.27 o
   6   8   2       12.06       11.72      0.66 o
   7   8   2        0.67        0.29      0.36 o
  -4   9   2       11.40       10.14      0.68 o
  -3   9   2        2.76        3.45      0.32 o
  -2   9   2        6.08        5.86      0.28 o
  -1   9   2        0.15        0.11      0.24 o
   0   9   2        0.56        1.22      0.34 o
   1   9   2        2.53        2.99      0.50 o
   2   9   2        0.09        0.30      0.41 o
   3   9   2       11.77       12.50      0.44 o
   4   9   2       15.80       15.49      0.70 o
   5   9   2        1.16        1.70      0.32 o
   6   9   2       12.33       11.96      0.88 o
  -3  10   2        0.41        0.23      0.48 o
  -2  10   2        0.02        0.17      0.36 o
  -1  10   2        1.50        1.75      0.31 o
   0  10   2       14.43       13.98      1.43 o
   1  10   2        0.63       -0.08      0.53 o
   2  10   2        0.59        0.73      0.45 o
   3  10   2        2.63        2.67      0.23 o
   4  10   2        0.84        0.98      0.29 o
   5  10   2        3.21        2.98      0.48 o
   0  11   2        0.01        0.45      0.57 o
   1  11   2        3.02        4.11      1.05 o
   2  11   2        0.01       -0.08      0.27 o
  -2  -9   3        3.93        4.46      0.50 o
  -1  -9   3        0.46        0.82      0.33 o
   0  -9   3        5.32        7.29      0.47 o
   1  -9   3        1.28        1.41      0.48 o
   2  -9   3        0.25        0.00      0.31 o
  -4  -8   3        0.15        0.27      0.58 o
  -3  -8   3       16.76       15.90      0.69 o
  -2  -8   3        7.72        7.33      0.46 o
  -1  -8   3       13.11       10.92      0.50 o
   0  -8   3        1.53        1.57      0.26 o
   1  -8   3        9.46        7.03      0.38 o
   2  -8   3        0.05       -0.10      0.23 o
   3  -8   3        0.06        0.20      0.26 o
   4  -8   3        0.25        0.26      0.37 o
  -5  -7   3        3.97        4.64      0.60 o
  -4  -7   3        1.11        0.64      0.39 o
  -3  -7   3        2.09        2.30      0.49 o
  -2  -7   3       20.17       21.04      0.75 o
  -1  -7   3        2.03        2.09      0.28 o
   0  -7   3       48.02       39.71      0.90 o
   1  -7   3        8.87        6.57      0.36 o
   2  -7   3        0.00        0.19      0.24 o
   3  -7   3        7.79        6.44      0.39 o
   4  -7   3        0.00       -0.19      0.27 o
   5  -7   3       10.14        9.29      0.77 o
  -6  -6   3        2.19        2.89      0.58 o
  -5  -6   3        4.78        5.24      0.77 o
  -4  -6   3       22.56       24.79      0.87 o
  -3  -6   3       11.49       12.11      0.57 o
  -2  -6   3        0.01        0.01      0.21 o
  -1  -6   3        1.32        2.15      0.27 o
   0  -6   3        0.02        0.17      0.16 o
   1  -6   3        5.31        6.36      0.31 o
   2  -6   3       22.58       21.25      0.62 o
   3  -6   3       35.87       32.77      0.82 o
   4  -6   3        1.01        1.25      0.31 o
   5  -6   3        0.72        0.37      0.31 o
   6  -6   3        0.01       -0.26      0.37 o
  -7  -5   3        3.10        2.23      0.72 o
  -6  -5   3        4.03        3.94      0.60 o
  -5  -5   3        1.24        1.30      0.42 o
  -4  -5   3       46.54       46.39      1.03 o
  -3  -5   3        5.85        6.28      0.39 o
  -2  -5   3      115.09      123.74      1.65 o
  -1  -5   3        0.09        0.29      0.14 o
   0  -5   3        1.34        2.31      0.18 o
   1  -5   3       57.42       59.64      1.01 o
   2  -5   3       66.33       64.32      1.18 o
   3  -5   3      153.38      149.36      3.10 o
   4  -5   3       99.35       98.75      1.74 o
   5  -5   3        8.38        6.89      0.52 o
   6  -5   3        3.76        3.11      0.78 o
   7  -5   3        0.90        1.17      0.51 o
  -7  -4   3        0.67        0.10      0.60 o
  -6  -4   3       25.41       23.90      1.12 o
  -5  -4   3       39.08       37.17      1.09 o
  -4  -4   3      391.55      388.06      4.57 o
  -3  -4   3      344.92      340.82      5.59 o
  -2  -4   3      259.08      272.81      2.57 o
  -1  -4   3        0.53        0.21      0.10 o
   0  -4   3      142.15      150.29      1.61 o
   1  -4   3       13.69       14.07      0.39 o
   2  -4   3        6.42        6.53      0.25 o
   3  -4   3      185.85      186.97      2.13 o
   4  -4   3       35.83       32.90      0.74 o
   5  -4   3        0.21        0.28      0.27 o
   6  -4   3        9.60        9.60      0.72 o
   7  -4   3        0.79        1.31      0.54 o
   8  -4   3        0.14       -0.20      0.45 o
  -8  -3   3        0.63        0.23      0.66 o
  -7  -3   3        6.80        5.54      0.84 o
  -6  -3   3       30.95       28.77      0.98 o
  -5  -3   3        5.03        5.30      0.38 o
  -4  -3   3       13.90       13.78      0.44 o
  -3  -3   3       21.96       20.64      0.46 o
  -2  -3   3       12.60       14.17      0.30 o
  -1  -3   3       21.10       19.05      0.44 o
   0  -3   3       33.91       37.54      0.50 o
   1  -3   3       61.73       82.68      0.89 o
   2  -3   3       62.41       59.37      0.70 o
   3  -3   3       25.07       28.88      0.45 o
   4  -3   3       26.16       29.58      0.49 o
   5  -3   3       61.53       64.01      1.21 o
   6  -3   3        6.33        6.76      0.83 o
   7  -3   3       88.03       85.94      2.56 o
   8  -3   3        0.01        0.06      0.51 o
  -8  -2   3        6.00        2.49      0.81 o
  -7  -2   3        1.64        1.66      0.49 o
  -6  -2   3        0.22        0.12      0.28 o
  -5  -2   3        9.41        9.18      0.35 o
  -4  -2   3        2.11        1.84      0.17 o
  -3  -2   3       78.64       73.07      1.07 o
  -2  -2   3        0.09        0.17      0.10 o
  -1  -2   3        2.25        3.66      0.15 o
   0  -2   3       80.52       86.07      0.93 o
   1  -2   3       15.33       19.37      0.35 o
   2  -2   3      214.89      216.61      2.22 o
   3  -2   3        0.18        0.17      0.10 o
   4  -2   3       13.30       13.12      0.31 o
   5  -2   3        5.77        6.26      0.33 o
   6  -2   3       61.94       58.31      1.04 o
   7  -2   3        0.85        2.00      0.53 o
   8  -2   3       18.29       19.12      1.23 o
   9  -2   3        0.00       -0.67      0.67 o
  -8  -1   3       30.23       28.00      1.23 o
  -7  -1   3       44.51       40.60      1.42 o
  -6  -1   3       76.40       70.85      1.43 o
  -5  -1   3       13.62       14.51      0.43 o
  -4  -1   3      103.09      103.81      1.21 o
  -3  -1   3       85.19       88.70      1.09 o
  -2  -1   3       16.56       16.97      0.30 o
  -1  -1   3        1.28        1.30      0.15 o
   0  -1   3       37.86       37.99      0.44 o
   1  -1   3        4.10        4.35      0.14 o
   2  -1   3        2.38        0.99      0.12 o
   3  -1   3      160.53      177.85      1.99 o
   4  -1   3        8.10       10.16      0.29 o
   5  -1   3        0.04        0.04      0.14 o
   6  -1   3       14.22       12.54      0.47 o
   7  -1   3        0.00        0.03      0.28 o
   8  -1   3        7.11        6.85      0.82 o
   9  -1   3        0.09       -0.50      0.68 o
  -8   0   3        2.61        2.28      0.82 o
  -7   0   3        0.07       -0.39      0.60 o
  -6   0   3       24.63       23.82      0.69 o
  -5   0   3       82.67       87.53      1.12 o
  -4   0   3      146.00      149.50      1.61 o
  -3   0   3      400.73      419.39      3.87 o
  -2   0   3      174.29      174.66      1.54 o
  -1   0   3      303.54      285.09      2.27 o
   0   0   3      356.69      351.96      3.04 o
   1   0   3     1105.71     1072.36      9.47 o
   2   0   3       30.53       30.94      0.44 o
   3   0   3       45.41       52.60      0.70 o
   4   0   3       20.51       20.23      0.55 o
   5   0   3        4.88        4.54      0.24 o
   6   0   3       31.63       32.06      0.62 o
   7   0   3        7.66        7.16      0.30 o
   8   0   3        3.73        3.61      0.60 o
   9   0   3        0.09       -0.48      0.48 o
  -8   1   3        0.84        1.04      0.48 o
  -7   1   3       13.21       15.67      1.04 o
  -6   1   3       33.22       32.47      0.80 o
  -5   1   3        0.00       -0.13      0.14 o
  -4   1   3       97.69      108.12      1.24 o
  -3   1   3      272.89      286.98      2.73 o
  -2   1   3      173.81      173.40      1.62 o
  -1   1   3       24.15       26.30      0.33 o
   0   1   3     1409.59     1347.50     10.57 o
   1   1   3       20.10       18.33      0.27 o
   2   1   3      602.60      612.87      5.16 o
   3   1   3        3.48        4.48      0.17 o
   4   1   3       57.08       58.84      0.85 o
   5   1   3        9.86       10.06      0.35 o
   6   1   3      154.10      158.83      1.97 o
   7   1   3        6.79        7.61      0.37 o
   8   1   3        3.51        2.58      0.50 o
   9   1   3        1.29        1.19      0.49 o
  -8   2   3       10.49        9.57      1.42 o
  -7   2   3       67.75       72.11      1.85 o
  -6   2   3      182.14      183.85      2.49 o
  -5   2   3       35.97       35.22      0.72 o
  -4   2   3       25.36       22.06      0.47 o
  -3   2   3        8.56        7.77      0.24 o
  -2   2   3      305.02      292.53      2.59 o
  -1   2   3        0.54        1.04      0.09 o
   0   2   3     8024.69     7119.74     55.32 o
   1   2   3      438.46      414.87      3.30 o
   2   2   3      492.14      474.84      3.80 o
   3   2   3        0.60        0.09      0.08 o
   4   2   3       17.82       18.31      0.42 o
   5   2   3      311.75      300.74      3.27 o
   6   2   3       24.10       22.54      0.60 o
   7   2   3      552.23      556.31      6.55 o
   8   2   3        0.40        0.14      0.28 o
   9   2   3       23.16       21.30      1.10 o
  -8   3   3        4.98        7.30      1.31 o
  -7   3   3        2.06        1.14      0.84 o
  -6   3   3       13.27       14.32      0.64 o
  -5   3   3        0.60        0.24      0.16 o
  -4   3   3        5.54        5.35      0.27 o
  -3   3   3        8.88        7.65      0.25 o
  -2   3   3       53.48       49.55      0.63 o
  -1   3   3      233.91      240.83      2.98 o
   0   3   3      326.80      339.87      2.85 o
   1   3   3      185.62      178.80      1.49 o
   2   3   3        5.18        6.37      0.15 o
   3   3   3        0.21        0.35      0.09 o
   4   3   3        0.12        0.26      0.12 o
   5   3   3       30.81       30.51      0.65 o
   6   3   3        0.00       -0.08      0.18 o
   7   3   3       15.10       14.94      0.48 o
   8   3   3        8.70        9.03      0.58 o
   9   3   3        2.32        3.57      0.99 o
  -7   4   3        0.36        0.23      0.49 o
  -6   4   3       18.33       19.25      1.13 o
  -5   4   3        0.17        0.54      0.20 o
  -4   4   3       16.78       17.56      0.39 o
  -3   4   3       57.99       56.44      0.84 o
  -2   4   3        6.42        7.81      0.21 o
  -1   4   3      124.68      124.29      1.09 o
   0   4   3        8.89       11.86      0.25 o
   1   4   3      660.54      677.25      5.54 o
   2   4   3       80.91       78.86      0.71 o
   3   4   3       11.79       11.25      0.26 o
   4   4   3        2.67        2.40      0.16 o
   5   4   3        0.17        0.03      0.12 o
   6   4   3        9.10       10.95      0.36 o
   7   4   3       19.25       19.21      0.50 o
   8   4   3        3.73        3.00      0.39 o
   9   4   3        1.91        3.02      0.58 o
  -7   5   3        4.66        5.74      0.80 o
  -6   5   3        1.61        1.75      0.52 o
  -5   5   3        4.57        4.22      0.84 o
  -4   5   3        0.86        0.76      0.22 o
  -3   5   3       74.20       70.74      0.97 o
  -2   5   3        2.08        2.23      0.17 o
  -1   5   3       37.39       36.60      0.49 o
   0   5   3       26.00       24.96      0.35 o
   1   5   3       26.37       28.19      0.38 o
   2   5   3        0.04       -0.07      0.07 o
   3   5   3      253.41      273.98      2.62 o
   4   5   3        9.62       10.29      0.33 o
   5   5   3      114.94      115.25      1.27 o
   6   5   3        0.37        0.36      0.22 o
   7   5   3        2.48        1.98      0.27 o
   8   5   3        0.14       -0.16      0.31 o
   9   5   3        1.44        2.37      0.57 o
  -6   6   3        9.16        9.96      0.88 o
  -5   6   3       52.38       54.28      1.47 o
  -4   6   3        0.96        1.29      0.33 o
  -3   6   3       39.81       43.51      0.79 o
  -2   6   3       52.16       52.09      0.86 o
  -1   6   3       44.71       43.07      0.62 o
   0   6   3       63.49       55.41      0.75 o
   1   6   3       18.04       16.87      0.34 o
   2   6   3       42.54       35.38      0.47 o
   3   6   3       40.00       38.42      0.59 o
   4   6   3        1.58        2.16      0.19 o
   5   6   3       12.16       12.93      0.37 o
   6   6   3        1.39        1.36      0.20 o
   7   6   3        6.63        6.91      0.55 o
   8   6   3        4.82        7.00      0.61 o
   9   6   3        0.12        0.60      0.49 o
  -6   7   3        6.03        6.35      1.22 o
  -5   7   3        2.57        2.90      0.58 o
  -4   7   3       24.92       24.87      1.02 o
  -3   7   3       23.97       25.90      0.82 o
  -2   7   3      261.35      253.77      3.57 o
  -1   7   3       47.54       48.09      0.76 o
   0   7   3      422.53      407.81      4.86 o
   1   7   3       65.21       64.93      0.86 o
   2   7   3        1.45        1.36      0.21 o
   3   7   3        0.16        0.27      0.15 o
   4   7   3        0.64        0.36      0.29 o
   5   7   3        7.13        6.38      0.37 o
   6   7   3       11.24        9.51      0.52 o
   7   7   3       25.24       23.28      1.21 o
   8   7   3        0.13        0.32      0.37 o
  -5   8   3        0.05       -0.18      0.40 o
  -4   8   3        0.55        0.58      0.33 o
  -3   8   3       42.29       44.69      1.11 o
  -2   8   3        9.01        9.19      0.43 o
  -1   8   3        2.45        2.58      0.21 o
   0   8   3      157.23      150.68      2.03 o
   1   8   3        0.05        0.16      0.12 o
   2   8   3       71.08       69.36      0.95 o
   3   8   3       21.29       23.13      0.71 o
   4   8   3       35.87       33.86      0.86 o
   5   8   3        5.99        6.34      0.42 o
   6   8   3        2.88        2.96      0.37 o
   7   8   3        6.29        6.06      0.57 o
  -4   9   3       25.75       26.72      1.14 o
  -3   9   3        0.08        0.04      0.26 o
  -2   9   3        7.82        8.98      0.67 o
  -1   9   3       21.92       21.63      1.07 o
   0   9   3        0.01       -0.20      0.26 o
   1   9   3        3.08        3.43      0.24 o
   2   9   3       75.69       72.91      1.19 o
   3   9   3       34.23       35.51      0.80 o
   4   9   3       71.93       69.62      1.27 o
   5   9   3        2.23        2.90      0.35 o
   6   9   3       12.95       11.71      0.67 o
  -3  10   3        5.12        4.58      0.43 o
  -2  10   3        1.61        2.27      0.55 o
  -1  10   3        3.30        4.41      0.46 o
   0  10   3       11.40       10.46      0.57 o
   1  10   3        2.73        3.36      0.36 o
   2  10   3        1.97        1.73      0.31 o
   3  10   3       10.94       11.40      0.41 o
   4  10   3        5.51        4.63      0.35 o
   5  10   3        0.11        0.25      0.29 o
   0  11   3        8.06        9.53      1.30 o
   1  11   3       10.15        9.64      1.34 o
   2  11   3       10.62       11.32      0.71 o
   3  11   3        3.88        4.64      0.48 o
  -3  -8   4        3.30        3.25      0.75 o
  -2  -8   4        2.56        2.72      0.46 o
  -1  -8   4        8.68        9.81      0.63 o
   0  -8   4        2.63        1.24      0.29 o
   1  -8   4        0.78        0.13      0.30 o
   2  -8   4        9.09       10.46      0.61 o
   3  -8   4        3.99        6.81      0.61 o
  -4  -7   4        4.47        5.28      0.62 o
  -3  -7   4        8.11        9.85      0.70 o
  -2  -7   4        2.92        2.12      0.35 o
  -1  -7   4        3.00        2.57      0.34 o
   0  -7   4        7.05        6.43      0.41 o
   1  -7   4        0.82        0.62      0.30 o
   2  -7   4        1.63        2.19      0.30 o
   3  -7   4        2.18        1.57      0.38 o
   4  -7   4        4.42        4.52      0.60 o
   5  -7   4        0.51        0.26      0.56 o
  -5  -6   4        5.40        5.28      0.71 o
  -4  -6   4        2.26        2.40      0.49 o
  -3  -6   4        7.30        7.16      0.51 o
  -2  -6   4        3.62        3.77      0.38 o
  -1  -6   4       41.47       37.80      0.98 o
   0  -6   4       51.36       44.63      1.54 o
   1  -6   4       34.41       28.20      0.78 o
   2  -6   4        0.82        0.12      0.26 o
   3  -6   4        6.04        5.22      0.63 o
   4  -6   4        1.09        1.12      0.33 o
   5  -6   4        0.43        0.79      0.35 o
   6  -6   4        3.92        3.82      0.62 o
  -6  -5   4        8.43        7.38      0.76 o
  -5  -5   4        1.64        1.51      0.49 o
  -4  -5   4       32.43       28.39      1.13 o
  -3  -5   4       10.15       10.98      0.60 o
  -2  -5   4       30.06       29.32      0.62 o
  -1  -5   4        4.95        3.53      0.28 o
   0  -5   4        1.20        0.99      0.18 o
   1  -5   4        1.34        0.83      0.22 o
   2  -5   4        0.86        0.51      0.29 o
   3  -5   4       29.88       32.40      0.85 o
   4  -5   4        1.06        0.87      0.40 o
   5  -5   4        7.70        6.56      0.60 o
   6  -5   4        4.42        5.47      0.68 o
   7  -5   4        0.01        0.18      0.47 o
  -7  -4   4        6.76        4.51      1.26 o
  -6  -4   4        8.54        7.34      1.11 o
  -5  -4   4        1.73        2.32      0.85 o
  -4  -4   4        6.74        7.12      0.53 o
  -3  -4   4      299.96      307.48      3.62 o
  -2  -4   4        0.62        0.92      0.17 o
  -1  -4   4       27.52       26.31      0.52 o
   0  -4   4        9.31       10.54      0.33 o
   1  -4   4       49.81       50.79      0.84 o
   2  -4   4       16.10       16.05      0.42 o
   3  -4   4      655.22      657.90      6.82 o
   4  -4   4      137.38      140.03      1.88 o
   5  -4   4      129.34      132.37      2.24 o
   6  -4   4        0.16        0.11      0.37 o
   7  -4   4        1.64        0.81      0.47 o
   8  -4   4        1.42        0.92      0.56 o
  -7  -3   4        2.45        2.80      0.77 o
  -6  -3   4        2.04        1.78      0.51 o
  -5  -3   4        2.03        1.08      0.55 o
  -4  -3   4        0.26        0.15      0.23 o
  -3  -3   4        6.05        5.88      0.25 o
  -2  -3   4       18.01       19.68      0.39 o
  -1  -3   4        1.04        1.58      0.16 o
   0  -3   4       27.37       32.60      0.48 o
   1  -3   4        1.66        2.46      0.17 o
   2  -3   4      145.38      149.00      1.78 o
   3  -3   4       12.39       11.94      0.30 o
   4  -3   4      137.44      141.16      1.74 o
   5  -3   4        5.89        7.10      0.36 o
   6  -3   4       20.09       19.96      0.88 o
   7  -3   4        2.43        3.07      0.65 o
   8  -3   4        2.07        1.75      0.61 o
  -7  -2   4       16.74       14.50      1.21 o
  -6  -2   4        1.95        2.66      0.64 o
  -5  -2   4        3.42        3.28      0.38 o
  -4  -2   4        0.22        0.48      0.21 o
  -3  -2   4        2.58        1.82      0.23 o
  -2  -2   4        1.81        2.40      0.16 o
  -1  -2   4      134.00      146.65      1.52 o
   0  -2   4      398.98      427.26      3.74 o
   1  -2   4      104.99      116.48      1.24 o
   2  -2   4        0.11        0.24      0.10 o
   3  -2   4        2.01        2.75      0.17 o
   4  -2   4      180.76      181.52      1.86 o
   5  -2   4        0.55        1.18      0.18 o
   6  -2   4        8.12       12.76      0.53 o
   7  -2   4        8.20        5.69      1.05 o
   8  -2   4        1.25        1.21      0.58 o
   9  -2   4        0.01       -0.30      0.83 o
  -7  -1   4        0.45        0.52      0.45 o
  -6  -1   4        6.01        7.97      0.70 o
  -5  -1   4        7.85        7.20      0.38 o
  -4  -1   4       27.26       28.68      0.57 o
  -3  -1   4        9.34        7.41      0.41 o
  -2  -1   4       41.23       42.96      0.63 o
  -1  -1   4        0.51        0.69      0.11 o
   0  -1   4      346.23      355.23      3.11 o
   1  -1   4       35.95       36.58      0.49 o
   2  -1   4       51.01       54.52      0.79 o
   3  -1   4      149.72      167.73      1.70 o
   4  -1   4        7.27        7.12      0.28 o
   5  -1   4       37.75       40.07      0.71 o
   6  -1   4       31.88       30.31      0.64 o
   7  -1   4       12.42        9.92      0.59 o
   8  -1   4       23.45       27.58      2.04 o
   9  -1   4        0.09        0.02      0.78 o
  -8   0   4        1.00        0.98      0.52 o
  -7   0   4       19.36       16.77      1.00 o
  -6   0   4        4.94        5.39      0.66 o
  -5   0   4      106.70      106.77      1.40 o
  -4   0   4       92.12       92.58      1.20 o
  -3   0   4        1.25        2.12      0.23 o
  -2   0   4      392.38      393.02      3.43 o
  -1   0   4        7.14        7.45      0.20 o
   0   0   4      226.96      234.02      2.24 o
   1   0   4       53.21       44.01      0.58 o
   2   0   4       60.51       77.30      0.95 o
   3   0   4       35.83       39.75      0.84 o
   4   0   4       42.30       52.33      0.87 o
   5   0   4       23.46       22.70      0.53 o
   6   0   4       29.10       27.35      0.62 o
   7   0   4        7.21        7.64      0.53 o
   8   0   4       17.53       18.04      1.13 o
   9   0   4        2.38        2.36      0.95 o
  -8   1   4        0.00        0.68      0.57 o
  -7   1   4        5.01        5.03      0.67 o
  -6   1   4       14.41       13.84      0.93 o
  -5   1   4        1.17        1.18      0.26 o
  -4   1   4      101.38      101.36      1.23 o
  -3   1   4       32.35       31.29      0.54 o
  -2   1   4        6.82        6.67      0.22 o
  -1   1   4        0.54        1.38      0.12 o
   0   1   4       15.15       15.32      0.26 o
   1   1   4      977.70      944.62      7.51 o
   2   1   4      259.44      273.99      2.57 o
   3   1   4     2085.65     2112.25     19.44 o
   4   1   4      285.04      302.36      3.26 o
   5   1   4      152.37      158.58      1.80 o
   6   1   4        0.02        0.08      0.19 o
   7   1   4       26.11       27.45      0.76 o
   8   1   4       10.14       11.17      1.16 o
   9   1   4        0.54        1.10      0.61 o
  -7   2   4        3.91        5.66      0.72 o
  -6   2   4       46.63       52.52      1.35 o
  -5   2   4        0.84        0.42      0.22 o
  -4   2   4        0.80        0.68      0.19 o
  -3   2   4        4.07        4.83      0.30 o
  -2   2   4       83.89       76.75      0.92 o
  -1   2   4        7.20        7.51      0.23 o
   0   2   4     1125.14     1071.48      9.38 o
   1   2   4      660.95      679.96      5.91 o
   2   2   4      105.63      105.58      1.11 o
   3   2   4        0.20        0.26      0.10 o
   4   2   4        1.47        1.32      0.16 o
   5   2   4        6.29        8.81      0.46 o
   6   2   4       16.73       17.66      0.52 o
   7   2   4       86.78       89.14      1.56 o
   8   2   4        2.66        2.79      0.39 o
   9   2   4        1.38        1.81      0.53 o
  -7   3   4       16.34       16.34      1.63 o
  -6   3   4       17.89       20.87      1.02 o
  -5   3   4        4.00        4.94      0.32 o
  -4   3   4        8.27        7.89      0.33 o
  -3   3   4      109.98      119.15      1.42 o
  -2   3   4        6.34        5.11      0.27 o
  -1   3   4      117.13      114.51      1.13 o
   0   3   4       55.30       52.64      0.64 o
   1   3   4      235.64      223.81      1.96 o
   2   3   4      337.65      328.28      2.81 o
   3   3   4       16.33       19.30      0.35 o
   4   3   4       12.35       14.74      0.39 o
   5   3   4        1.93        1.13      0.17 o
   6   3   4      134.36      128.40      1.68 o
   7   3   4        6.53        8.48      0.43 o
   8   3   4        6.20        5.82      0.50 o
   9   3   4       16.96       17.57      1.01 o
  -7   4   4        8.49        8.62      1.30 o
  -6   4   4        5.94        6.90      0.80 o
  -5   4   4        0.00        0.55      0.40 o
  -4   4   4       25.97       25.22      0.64 o
  -3   4   4      159.14      162.51      1.81 o
  -2   4   4        2.13        2.36      0.18 o
  -1   4   4      325.04      343.23      3.34 o
   0   4   4       94.47       88.68      0.93 o
   1   4   4       66.58       70.20      0.77 o
   2   4   4       40.20       37.00      0.47 o
   3   4   4      261.55      276.28      2.57 o
   4   4   4       55.58       57.48      0.74 o
   5   4   4        0.05       -0.09      0.13 o
   6   4   4       37.03       35.96      0.80 o
   7   4   4       41.89       44.24      0.91 o
   8   4   4        8.81        8.70      0.59 o
   9   4   4        0.06       -0.32      0.58 o
  -7   5   4        0.14        0.21      0.72 o
  -6   5   4        0.02       -0.20      0.49 o
  -5   5   4        0.49        0.49      0.43 o
  -4   5   4        0.24        0.02      0.23 o
  -3   5   4      123.66      128.94      1.47 o
  -2   5   4        0.05        0.04      0.11 o
  -1   5   4      108.25      104.36      1.07 o
   0   5   4       41.56       48.32      0.65 o
   1   5   4       15.92       16.75      0.29 o
   2   5   4      361.76      402.66      3.25 o
   3   5   4       38.22       39.76      0.51 o
   4   5   4      475.99      491.02      5.97 o
   5   5   4        0.97        0.66      0.16 o
   6   5   4       84.72       85.33      1.22 o
   7   5   4        0.28        0.16      0.21 o
   8   5   4        6.54        7.37      0.46 o
   9   5   4        1.59        1.60      0.54 o
  -6   6   4       13.83       15.28      2.58 o
  -5   6   4        3.73        4.79      0.65 o
  -4   6   4        1.09        1.61      0.32 o
  -3   6   4        4.09        4.58      0.33 o
  -2   6   4        1.55        1.96      0.21 o
  -1   6   4        4.38        3.58      0.21 o
   0   6   4        6.88        5.35      0.25 o
   1   6   4        8.49        9.89      0.25 o
   2   6   4        1.92        1.33      0.12 o
   3   6   4        0.05        0.18      0.15 o
   4   6   4        5.98        7.48      0.25 o
   5   6   4       51.32       50.71      0.76 o
   6   6   4        5.14        4.70      0.31 o
   7   6   4        2.97        2.82      0.34 o
   8   6   4        1.03        0.48      0.36 o
   9   6   4       11.03       10.40      1.13 o
  -6   7   4        1.13        0.44      0.59 o
  -5   7   4        3.00        3.99      0.64 o
  -4   7   4       83.11       82.47      2.69 o
  -3   7   4        6.24        6.43      0.47 o
  -2   7   4       37.22       37.64      0.98 o
  -1   7   4        1.47        1.71      0.20 o
   0   7   4       35.80       39.36      0.80 o
   1   7   4       16.54       18.18      0.43 o
   2   7   4        0.41        0.24      0.13 o
   3   7   4        2.70        2.15      0.20 o
   4   7   4        2.43        2.44      0.20 o
   5   7   4       28.99       30.04      0.65 o
   6   7   4        4.86        3.91      0.34 o
   7   7   4       32.33       31.98      1.08 o
   8   7   4        4.51        4.89      0.56 o
  -5   8   4        2.27        2.70      0.98 o
  -4   8   4        2.37        2.15      0.40 o
  -3   8   4       28.97       29.79      0.92 o
  -2   8   4       96.61       95.57      1.85 o
  -1   8   4        0.00       -0.16      0.29 o
   0   8   4      128.12      120.20      1.79 o
   1   8   4        1.18        1.57      0.18 o
   2   8   4       35.64       33.44      0.70 o
   3   8   4       29.05       29.48      0.72 o
   4   8   4       15.15       15.73      0.58 o
   5   8   4        0.19       -0.21      0.26 o
   6   8   4        3.71        4.14      0.44 o
   7   8   4        1.53        0.64      0.35 o
   8   8   4        2.65        1.60      0.44 o
  -4   9   4       28.46       27.69      1.22 o
  -3   9   4       21.52       22.93      0.82 o
  -2   9   4       20.79       22.80      0.72 o
  -1   9   4       10.67       10.73      0.57 o
   0   9   4       10.05        9.97      0.47 o
   1   9   4       17.78       17.83      0.46 o
   2   9   4        5.10        4.72      0.29 o
   3   9   4      160.19      162.28      2.49 o
   4   9   4        4.53        3.75      0.36 o
   5   9   4       30.22       29.21      0.88 o
   6   9   4        2.73        3.48      0.45 o
   7   9   4        0.21        0.34      0.34 o
  -2  10   4        0.03        0.36      0.27 o
  -1  10   4        0.36        0.40      0.22 o
   0  10   4        1.66        3.20      0.50 o
   1  10   4        2.19        1.24      0.38 o
   2  10   4        8.47        8.85      0.43 o
   3  10   4       22.33       24.17      0.84 o
   4  10   4       20.50       21.11      0.88 o
   5  10   4        0.17       -0.26      0.27 o
   6  10   4        2.21        3.93      1.13 o
   0  11   4        3.00        3.98      0.39 o
   1  11   4        4.98        4.39      0.55 o
   2  11   4        8.10        9.94      0.71 o
   3  11   4        0.01        0.03      0.28 o
   0  -8   5        2.00        3.48      0.49 o
   1  -8   5        1.23        1.55      0.69 o
  -3  -7   5        2.77        4.03      0.90 o
  -2  -7   5        1.12        0.88      0.39 o
  -1  -7   5        0.99        0.42      0.29 o
   0  -7   5        0.98        0.85      0.30 o
   1  -7   5        0.06       -0.06      0.26 o
   2  -7   5        0.61        0.10      0.26 o
   3  -7   5        1.52        2.56      0.47 o
   4  -7   5        0.16       -0.26      0.56 o
  -4  -6   5        0.10       -0.25      0.49 o
  -3  -6   5        0.06        0.53      0.38 o
  -2  -6   5       18.44       17.56      0.74 o
  -1  -6   5       10.13        8.79      0.52 o
   0  -6   5        5.98        5.32      0.43 o
   1  -6   5       32.71       26.17      0.81 o
   2  -6   5       11.08       10.59      0.54 o
   3  -6   5        0.26       -0.33      0.33 o
   4  -6   5       11.94       14.53      0.79 o
   5  -6   5        0.29        0.64      0.44 o
  -5  -5   5        3.11        2.90      0.70 o
  -4  -5   5        0.26       -0.36      0.36 o
  -3  -5   5       15.31       17.26      0.89 o
  -2  -5   5       13.04       13.67      0.94 o
  -1  -5   5       68.29       64.14      1.18 o
   0  -5   5       47.13       42.59      1.05 o
   1  -5   5       22.34       19.02      0.68 o
   2  -5   5        0.72        1.02      0.33 o
   3  -5   5        8.60        8.99      0.49 o
   4  -5   5        1.07        0.75      0.65 o
   5  -5   5        5.36        4.67      0.64 o
   6  -5   5        8.00        9.89      0.86 o
  -6  -4   5        2.40        1.65      1.36 o
  -5  -4   5        6.04        7.08      0.71 o
  -4  -4   5        9.82        9.12      0.73 o
  -3  -4   5       65.83       64.75      1.50 o
  -2  -4   5       34.13       36.14      0.74 o
  -1  -4   5        0.19       -0.15      0.20 o
   0  -4   5       23.51       24.65      0.66 o
   1  -4   5       63.85       62.25      0.91 o
   2  -4   5       17.47       19.68      0.48 o
   3  -4   5        4.46        5.60      0.37 o
   4  -4   5       84.04       85.40      1.34 o
   5  -4   5        0.99        0.47      0.33 o
   6  -4   5        0.00       -0.02      0.44 o
   7  -4   5        3.06        5.03      0.75 o
  -6  -3   5        2.90        1.47      0.90 o
  -5  -3   5        5.09        5.04      0.64 o
  -4  -3   5      119.32      123.90      3.64 o
  -3  -3   5       33.87       34.62      0.68 o
  -2  -3   5       28.54       29.56      0.87 o
  -1  -3   5       22.78       24.32      0.45 o
   0  -3   5      166.02      172.06      2.03 o
   1  -3   5        9.29        8.98      0.30 o
   2  -3   5       45.75       47.19      0.73 o
   3  -3   5       74.26       74.71      1.01 o
   4  -3   5        1.04        1.55      0.23 o
   5  -3   5        8.38        8.00      0.48 o
   6  -3   5        1.31        1.28      0.52 o
   7  -3   5       18.69       17.44      2.05 o
   8  -3   5        2.20        1.92      0.92 o
  -7  -2   5        8.05        6.34      1.01 o
  -6  -2   5       13.29       12.05      1.73 o
  -5  -2   5        0.01       -0.25      0.32 o
  -4  -2   5       29.68       28.31      0.75 o
  -3  -2   5       61.56       65.31      0.94 o
  -2  -2   5       10.65       10.64      0.33 o
  -1  -2   5        0.38        0.56      0.14 o
   0  -2   5       94.19      105.11      1.19 o
   1  -2   5       22.35       23.58      0.45 o
   2  -2   5      150.83      152.51      1.61 o
   3  -2   5       35.19       36.55      0.59 o
   4  -2   5       42.90       44.25      0.76 o
   5  -2   5        9.94       10.89      0.56 o
   6  -2   5      122.85      120.71      2.18 o
   7  -2   5        4.98        4.53      0.71 o
   8  -2   5       12.84       10.86      1.37 o
  -7  -1   5        8.69        7.20      1.08 o
  -6  -1   5        1.38        1.10      0.51 o
  -5  -1   5        3.90        4.87      0.58 o
  -4  -1   5        0.09        0.09      0.17 o
  -3  -1   5        0.72        0.32      0.14 o
  -2  -1   5        0.00        0.14      0.10 o
  -1  -1   5        2.32        1.71      0.18 o
   0  -1   5      286.13      279.30      2.66 o
   1  -1   5       10.44       10.40      0.32 o
   2  -1   5      410.58      396.64      4.39 o
   3  -1   5        0.11        0.24      0.13 o
   4  -1   5       20.29       20.45      0.50 o
   5  -1   5       24.45       25.34      0.58 o
   6  -1   5        8.01        7.65      0.36 o
   7  -1   5       90.98       87.07      2.91 o
   8  -1   5        5.01        2.23      0.89 o
   9  -1   5       29.67       26.79      2.18 o
  -7   0   5       13.23       11.65      1.23 o
  -6   0   5        2.21        1.17      0.51 o
  -5   0   5        6.00        5.95      0.46 o
  -4   0   5       16.12       16.08      0.47 o
  -3   0   5       77.16       75.83      1.05 o
  -2   0   5       27.90       27.84      0.49 o
  -1   0   5      165.34      166.26      1.61 o
   0   0   5       36.40       37.38      0.56 o
   1   0   5      244.86      257.66      2.36 o
   2   0   5      235.65      238.86      2.67 o
   3   0   5       30.29       34.91      0.64 o
   4   0   5        4.74        5.29      0.33 o
   5   0   5       11.21       10.74      0.53 o
   6   0   5        0.46        0.41      0.23 o
   7   0   5        3.45        2.34      0.41 o
   8   0   5       19.79       20.87      1.30 o
   9   0   5        0.00        0.96      0.80 o
  -7   1   5        1.64        1.42      0.73 o
  -6   1   5        1.09        0.93      0.49 o
  -5   1   5       26.74       27.63      0.97 o
  -4   1   5       30.85       31.95      0.77 o
  -3   1   5      117.79      118.68      1.44 o
  -2   1   5        9.89       10.29      0.29 o
  -1   1   5       50.31       53.55      0.68 o
   0   1   5       18.64       21.91      0.38 o
   1   1   5       74.11       84.76      1.04 o
   2   1   5        9.36        6.47      0.23 o
   3   1   5       80.16       64.49      0.93 o
   4   1   5       51.58       53.42      0.85 o
   5   1   5        3.02        2.86      0.25 o
   6   1   5        9.87        9.50      0.40 o
   7   1   5        1.96        1.17      0.31 o
   8   1   5        4.07        3.77      0.69 o
   9   1   5        2.98        4.04      0.78 o
  -7   2   5        8.50       10.09      1.39 o
  -6   2   5        9.73       10.73      0.79 o
  -5   2   5        1.21        0.64      0.31 o
  -4   2   5        3.03        2.54      0.28 o
  -3   2   5        5.48        5.34      0.26 o
  -2   2   5        0.12       -0.09      0.11 o
  -1   2   5       35.57       38.72      0.57 o
   0   2   5      459.35      450.13      3.71 o
   1   2   5       39.03       35.07      0.49 o
   2   2   5        7.68        5.14      0.20 o
   3   2   5       62.84       63.05      0.84 o
   4   2   5        6.10        7.23      0.30 o
   5   2   5       24.98       28.41      0.65 o
   6   2   5       29.85       30.28      0.68 o
   7   2   5       67.28       65.53      1.13 o
   8   2   5        0.94        0.34      0.42 o
   9   2   5        0.83        1.43      0.52 o
  -7   3   5       48.08       48.55      2.91 o
  -6   3   5        0.05        0.78      0.56 o
  -5   3   5       73.54       74.49      1.45 o
  -4   3   5        0.34        0.01      0.19 o
  -3   3   5       15.55       15.76      0.45 o
  -2   3   5       48.82       46.91      0.69 o
  -1   3   5      305.25      309.55      3.03 o
   0   3   5      732.21      740.13      6.18 o
   1   3   5      107.98      115.50      1.31 o
   2   3   5       19.46       21.59      0.35 o
   3   3   5       32.63       28.14      0.56 o
   4   3   5       13.65       13.17      0.43 o
   5   3   5       50.26       49.28      0.82 o
   6   3   5       95.58       94.95      2.17 o
   7   3   5       52.03       51.80      1.36 o
   8   3   5       10.50        9.66      0.82 o
   9   3   5        0.28       -0.40      0.40 o
  -7   4   5       19.16       25.27      2.14 o
  -6   4   5       33.81       34.44      2.07 o
  -5   4   5        0.01        0.41      0.43 o
  -4   4   5        0.03       -0.01      0.21 o
  -3   4   5       10.39       11.08      0.40 o
  -2   4   5      162.91      165.78      1.84 o
  -1   4   5      154.74      158.93      1.54 o
   0   4   5     1412.46     1394.98     10.91 o
   1   4   5      417.96      422.57      3.60 o
   2   4   5       93.38       89.22      0.93 o
   3   4   5       34.82       34.39      0.52 o
   4   4   5       32.12       31.73      0.55 o
   5   4   5       17.56       17.08      0.42 o
   6   4   5      114.36      113.15      1.52 o
   7   4   5      105.78      101.70      1.58 o
   8   4   5       10.20       12.89      0.65 o
   9   4   5        0.32        0.49      0.46 o
  -6   5   5        0.96        1.74      0.57 o
  -5   5   5        0.50        0.54      0.47 o
  -4   5   5        5.05        6.46      0.54 o
  -3   5   5       20.79       20.33      0.66 o
  -2   5   5        4.91        5.73      0.34 o
  -1   5   5       49.59       47.64      0.65 o
   0   5   5       31.96       42.45      0.58 o
   1   5   5       77.24       79.99      0.85 o
   2   5   5        4.94        3.41      0.17 o
   3   5   5       11.65       11.64      0.30 o
   4   5   5       70.08       72.49      0.89 o
   5   5   5       17.44       18.25      0.44 o
   6   5   5       41.53       41.59      0.78 o
   7   5   5       23.57       24.82      0.73 o
   8   5   5        9.65       10.29      0.60 o
   9   5   5       23.04       28.59      1.30 o
  -6   6   5        1.87        2.53      0.65 o
  -5   6   5        2.19        2.64      0.58 o
  -4   6   5       14.74       14.72      0.76 o
  -3   6   5       21.77       21.16      0.66 o
  -2   6   5        0.38        0.39      0.14 o
  -1   6   5       16.06       16.19      0.39 o
   0   6   5        0.00       -0.11      0.15 o
   1   6   5       18.64       20.46      0.42 o
   2   6   5       21.18       22.49      0.43 o
   3   6   5       37.94       41.78      0.58 o
   4   6   5        8.52        8.63      0.29 o
   5   6   5        0.06       -0.03      0.13 o
   6   6   5       12.85       11.81      0.50 o
   7   6   5       24.99       25.24      0.83 o
   8   6   5        0.29        0.12      0.41 o
   9   6   5        0.62        0.06      0.47 o
  -5   7   5        0.74        1.83      0.57 o
  -4   7   5       36.35       36.97      1.47 o
  -3   7   5        4.25        3.57      0.54 o
  -2   7   5       24.34       23.05      0.87 o
  -1   7   5        1.26        1.33      0.37 o
   0   7   5       40.49       41.80      0.97 o
   1   7   5       12.66       13.43      0.49 o
   2   7   5        0.36        0.20      0.13 o
   3   7   5        4.22        4.03      0.22 o
   4   7   5        1.69        2.36      0.21 o
   5   7   5        0.26       -0.07      0.17 o
   6   7   5       11.00       13.70      0.87 o
   7   7   5       18.88       17.25      0.92 o
   8   7   5        2.78        2.44      0.54 o
  -4   8   5       17.50       17.71      1.03 o
  -3   8   5        7.85        6.70      0.52 o
  -2   8   5       48.63       47.25      1.20 o
  -1   8   5       62.99       60.11      1.49 o
   0   8   5       13.85       12.37      0.52 o
   1   8   5       33.00       33.05      0.84 o
   2   8   5        2.38        2.38      0.26 o
   3   8   5       14.51       17.11      0.58 o
   4   8   5       19.01       17.75      0.63 o
   5   8   5        3.52        4.52      0.59 o
   6   8   5        0.15        0.06      0.32 o
   7   8   5        0.00        0.00      0.43 o
   8   8   5        0.31        0.14      0.33 o
  -4   9   5        3.25        3.15      0.87 o
  -3   9   5        3.87        4.38      0.57 o
  -2   9   5        0.67        0.91      0.39 o
  -1   9   5        1.08        1.13      0.27 o
   0   9   5        1.49        1.75      0.26 o
   1   9   5       19.01       15.59      0.64 o
   2   9   5        1.03        0.58      0.25 o
   3   9   5        7.88        9.55      0.45 o
   4   9   5       37.70       40.73      1.00 o
   5   9   5        0.02       -0.12      0.27 o
   6   9   5       39.03       42.40      1.36 o
   7   9   5        3.57        3.04      0.54 o
  -2  10   5       10.71       13.66      0.79 o
  -1  10   5        0.07       -0.14      0.22 o
   0  10   5        1.40        1.82      0.24 o
   1  10   5        2.99        3.56      0.28 o
   2  10   5       49.47       51.39      1.01 o
   3  10   5        4.56        4.91      0.36 o
   4  10   5      103.17      107.35      1.91 o
   5  10   5        0.08        0.13      0.28 o
   6  10   5        0.00        0.00      0.47 o
   0  11   5        3.61        6.52      0.82 o
   1  11   5        0.02       -0.32      0.38 o
   2  11   5        0.16        0.63      0.58 o
   3  11   5        3.85        4.66      0.44 o
   4  11   5        3.11        3.60      0.43 o
  -1  -7   6        4.66        6.34      0.91 o
   0  -7   6        0.64        0.94      0.56 o
   1  -7   6        3.17        3.25      1.26 o
   2  -7   6        2.00        2.07      1.53 o
  -3  -6   6        1.69        1.99      0.52 o
  -2  -6   6        0.04       -0.34      0.34 o
  -1  -6   6        0.53        0.69      0.46 o
   0  -6   6        0.00       -0.28      0.28 o
   1  -6   6        0.78        1.06      0.37 o
   2  -6   6        0.64        0.90      0.70 o
   3  -6   6        2.09        2.77      0.49 o
   4  -6   6        0.31        0.00      0.38 o
  -4  -5   6        0.19        0.04      0.46 o
  -3  -5   6        8.32        7.18      0.70 o
  -2  -5   6        7.05        7.78      0.68 o
  -1  -5   6       10.35       10.66      0.51 o
   0  -5   6       33.76       27.96      0.91 o
   1  -5   6        7.50        6.01      0.47 o
   2  -5   6        0.91        1.26      0.46 o
   3  -5   6        0.26       -0.14      0.44 o
   4  -5   6        0.05       -0.56      0.78 o
   5  -5   6        4.07        4.89      0.90 o
   6  -5   6        7.57       10.74      0.93 o
  -5  -4   6        0.07       -0.55      1.28 o
  -4  -4   6       29.17       32.09      1.81 o
  -3  -4   6       18.39       18.98      0.98 o
  -2  -4   6        9.10       10.69      0.49 o
  -1  -4   6        4.15        6.12      0.51 o
   0  -4   6        7.76        9.05      0.40 o
   1  -4   6        6.18        7.36      0.42 o
   2  -4   6       15.03       15.16      0.64 o
   3  -4   6       83.43       85.30      1.82 o
   4  -4   6        8.92        9.91      0.56 o
   5  -4   6        2.23        3.70      0.59 o
   6  -4   6        0.05       -0.35      0.52 o
   7  -4   6        7.30        9.38      1.26 o
  -5  -3   6        8.67        8.47      2.07 o
  -4  -3   6       69.67       67.25      1.96 o
  -3  -3   6       21.09       20.71      0.85 o
  -2  -3   6      194.68      202.25      2.61 o
  -1  -3   6        0.01       -0.05      0.18 o
   0  -3   6      118.75      118.92      1.54 o
   1  -3   6        1.45        1.88      0.28 o
   2  -3   6      205.72      210.36      3.84 o
   3  -3   6      211.91      214.31      3.00 o
   4  -3   6      105.21      109.02      1.79 o
   5  -3   6       55.55       57.34      1.34 o
   6  -3   6        6.32        4.92      0.70 o
   7  -3   6        0.67        0.57      0.51 o
  -6  -2   6        2.00        0.75      0.75 o
  -5  -2   6        1.49        1.72      1.16 o
  -4  -2   6       51.26       51.85      1.38 o
  -3  -2   6       70.84       75.98      1.18 o
  -2  -2   6        6.14        6.05      0.32 o
  -1  -2   6        3.91        3.80      0.24 o
   0  -2   6        8.44        9.66      0.51 o
   1  -2   6       62.39       63.97      0.99 o
   2  -2   6       87.55       86.95      1.27 o
   3  -2   6      511.58      522.22      5.29 o
   4  -2   6      255.62      255.96      2.95 o
   5  -2   6       73.37       75.04      2.27 o
   6  -2   6        2.53        3.15      0.63 o
   7  -2   6        4.78        3.97      0.86 o
   8  -2   6        1.85        2.40      0.94 o
  -6  -1   6       13.98       13.99      1.00 o
  -5  -1   6        6.14        5.87      0.68 o
  -4  -1   6       12.80       13.51      0.71 o
  -3  -1   6        7.65        6.43      0.32 o
  -2  -1   6       16.64       16.98      0.48 o
  -1  -1   6       16.07       17.14      0.44 o
   0  -1   6       67.66       70.72      0.97 o
   1  -1   6      110.39      117.94      1.40 o
   2  -1   6       39.54       42.57      0.77 o
   3  -1   6        3.70        4.21      0.26 o
   4  -1   6       34.11       32.92      0.64 o
   5  -1   6        2.51        3.04      0.28 o
   6  -1   6        1.87        2.03      0.43 o
   7  -1   6        0.01        0.06      0.48 o
   8  -1   6        0.83        0.23      0.66 o
  -6   0   6       11.23       10.42      0.86 o
  -5   0   6       10.08        9.13      0.74 o
  -4   0   6        0.52       -0.20      0.25 o
  -3   0   6       23.71       24.65      0.52 o
  -2   0   6        1.21        0.72      0.17 o
  -1   0   6      112.24      120.66      1.55 o
   0   0   6      182.15      191.57      2.07 o
   1   0   6        7.88        9.03      0.30 o
   2   0   6        5.46        6.44      0.28 o
   3   0   6        4.29        5.25      0.29 o
   4   0   6        0.03       -0.04      0.16 o
   5   0   6        1.21        1.00      0.22 o
   6   0   6       48.27       45.38      1.05 o
   7   0   6        1.03        0.50      0.37 o
   8   0   6       10.72       10.78      1.39 o
   9   0   6        4.74        3.40      1.04 o
  -6   1   6        0.90        0.79      0.71 o
  -5   1   6        0.15        0.23      0.42 o
  -4   1   6        0.83        0.71      0.26 o
  -3   1   6       90.24       99.13      1.32 o
  -2   1   6        1.81        1.87      0.19 o
  -1   1   6      107.99      117.70      1.32 o
   0   1   6       75.03       74.06      0.92 o
   1   1   6      146.55      170.33      1.68 o
   2   1   6       16.17       15.22      0.37 o
   3   1   6      194.74      214.54      2.52 o
   4   1   6       38.18       39.69      0.74 o
   5   1   6        2.09        1.80      0.24 o
   6   1   6        2.91        2.23      0.28 o
   7   1   6        0.30        0.39      0.37 o
   8   1   6        5.77        6.56      0.80 o
   9   1   6        0.05       -0.20      0.71 o
  -6   2   6        2.14        1.25      0.52 o
  -5   2   6        1.58        1.49      0.99 o
  -4   2   6       36.95       35.19      0.95 o
  -3   2   6       15.40       15.67      0.51 o
  -2   2   6       41.68       42.87      0.73 o
  -1   2   6       66.64       65.85      0.86 o
   0   2   6       28.40       31.74      0.51 o
   1   2   6      264.85      256.67      2.37 o
   2   2   6       21.84       22.90      0.47 o
   3   2   6      209.24      224.08      2.90 o
   4   2   6      106.55      113.19      1.39 o
   5   2   6       27.70       29.66      0.67 o
   6   2   6        1.72        1.45      0.26 o
   7   2   6        0.73       -0.30      0.40 o
   8   2   6        4.09        4.45      1.11 o
   9   2   6        0.24        0.33      0.55 o
  -6   3   6       20.95       22.30      1.69 o
  -5   3   6        2.35        2.09      0.42 o
  -4   3   6       28.14       27.82      0.83 o
  -3   3   6       46.09       48.64      0.97 o
  -2   3   6        9.77        9.09      0.36 o
  -1   3   6        8.64        7.24      0.29 o
   0   3   6      329.17      309.84      2.94 o
   1   3   6        1.44        1.69      0.16 o
   2   3   6      121.40      113.17      1.43 o
   3   3   6       43.22       43.73      0.74 o
   4   3   6        5.66        5.27      0.27 o
   5   3   6        0.43        0.06      0.16 o
   6   3   6       58.45       60.78      1.11 o
   7   3   6       23.79       26.41      0.94 o
   8   3   6        0.13        0.00      0.41 o
   9   3   6        0.45        0.52      0.51 o
  -6   4   6       26.84       32.97      2.31 o
  -5   4   6        6.53        6.58      0.78 o
  -4   4   6       16.49       14.57      0.78 o
  -3   4   6       14.52       15.58      0.64 o
  -2   4   6        6.40        6.28      0.34 o
  -1   4   6       10.81        9.74      0.34 o
   0   4   6      595.10      575.23      5.46 o
   1   4   6      342.13      339.29      3.13 o
   2   4   6       90.56       93.24      1.12 o
   3   4   6       19.20       15.34      0.40 o
   4   4   6        5.14        5.26      0.27 o
   5   4   6      123.55      122.92      1.59 o
   6   4   6        7.00        6.81      0.36 o
   7   4   6      310.14      321.65      3.94 o
   8   4   6       14.52       15.32      0.75 o
   9   4   6       14.66       14.80      2.08 o
  -6   5   6        0.74        0.90      0.90 o
  -5   5   6        0.06        0.30      0.46 o
  -4   5   6        4.55        5.00      0.65 o
  -3   5   6        4.97        4.71      0.42 o
  -2   5   6       23.67       26.22      0.70 o
  -1   5   6       14.63       14.92      0.42 o
   0   5   6        1.10        1.77      0.17 o
   1   5   6        0.01       -0.12      0.12 o
   2   5   6       36.35       39.06      0.61 o
   3   5   6       24.23       22.49      0.46 o
   4   5   6        9.10        9.10      0.36 o
   5   5   6       17.20       17.51      0.46 o
   6   5   6       69.61       76.52      1.18 o
   7   5   6        7.01        7.58      0.67 o
   8   5   6        0.13        0.52      0.39 o
   9   5   6        0.46        1.72      0.72 o
  -5   6   6        0.19        0.46      0.51 o
  -4   6   6       14.69       13.44      0.93 o
  -3   6   6       22.97       21.41      0.88 o
  -2   6   6        3.94        4.19      0.38 o
  -1   6   6        1.52        2.02      0.20 o
   0   6   6       16.09       14.78      0.38 o
   1   6   6        1.46        1.88      0.18 o
   2   6   6       15.47       14.46      0.38 o
   3   6   6      119.10      118.93      1.46 o
   4   6   6       42.12       43.36      0.76 o
   5   6   6       47.57       47.60      0.83 o
   6   6   6        7.07        8.17      0.46 o
   7   6   6        2.71        2.40      0.38 o
   8   6   6       39.91       42.18      1.51 o
   9   6   6        6.60        7.27      1.05 o
  -5   7   6        5.05        5.24      0.75 o
  -4   7   6        0.23        0.33      0.46 o
  -3   7   6        3.72        2.46      0.43 o
  -2   7   6       10.48       10.65      0.61 o
  -1   7   6       15.94       17.31      0.90 o
   0   7   6       48.81       44.81      0.93 o
   1   7   6        1.14        1.62      0.22 o
   2   7   6       16.46       16.31      0.45 o
   3   7   6        5.50        6.67      0.34 o
   4   7   6        2.98        2.97      0.27 o
   5   7   6        3.04        2.98      0.28 o
   6   7   6        0.47        0.09      0.28 o
   7   7   6       15.26       16.60      0.71 o
   8   7   6        0.11       -0.20      0.41 o
  -4   8   6        4.79        4.06      0.65 o
  -3   8   6       14.38       15.92      0.96 o
  -2   8   6        2.12        3.04      0.42 o
  -1   8   6        3.72        4.36      0.41 o
   0   8   6       50.92       48.57      1.19 o
   1   8   6        4.54        4.46      0.39 o
   2   8   6       78.24       70.76      1.53 o
   3   8   6        0.00       -0.18      0.18 o
   4   8   6       33.02       31.38      0.77 o
   5   8   6        0.55        0.58      0.24 o
   6   8   6        6.38        6.25      0.46 o
   7   8   6        0.45       -0.09      0.39 o
   8   8   6        0.85        0.54      0.47 o
  -3   9   6        0.36        0.54      0.43 o
  -2   9   6       13.02       12.68      1.39 o
  -1   9   6        0.91        0.24      0.28 o
   0   9   6       45.86       42.26      1.08 o
   1   9   6        0.01       -0.10      0.22 o
   2   9   6       12.53       12.95      0.58 o
   3   9   6        7.75        8.55      0.46 o
   4   9   6       17.69       16.21      0.65 o
   5   9   6       10.57       11.10      0.60 o
   6   9   6        6.04        6.66      0.62 o
   7   9   6       30.14       30.31      1.24 o
  -2  10   6        2.79        2.54      0.71 o
  -1  10   6        3.54        4.20      0.52 o
   0  10   6        9.10        9.76      0.45 o
   1  10   6        1.34        1.22      0.32 o
   2  10   6        3.08        2.64      0.33 o
   3  10   6        1.73        2.29      0.32 o
   4  10   6       17.90       19.59      0.72 o
   5  10   6        4.01        5.88      0.48 o
   6  10   6        1.33        0.94      0.66 o
   0  11   6        0.24        0.33      0.43 o
   1  11   6        0.00        0.01      0.34 o
   2  11   6        6.17        6.38      0.80 o
   3  11   6       46.80       49.94      1.53 o
   4  11   6        4.19        4.18      0.72 o
  -1  -6   7        0.01       -0.22      0.67 o
   0  -6   7        0.07       -0.56      0.56 o
   1  -6   7        0.03       -0.02      0.45 o
   2  -6   7        0.78       -0.34      0.38 o
   3  -6   7        3.15        3.63      1.10 o
  -3  -5   7       11.70       14.15      1.77 o
  -2  -5   7        0.23        0.11      0.70 o
  -1  -5   7        4.54        4.25      0.60 o
   0  -5   7       11.68       10.32      0.60 o
   1  -5   7        0.99        0.33      0.39 o
   2  -5   7        0.74        0.33      0.66 o
   3  -5   7        0.12       -0.30      1.03 o
   4  -5   7        0.07       -0.11      0.64 o
   5  -5   7        3.63        3.06      0.61 o
  -4  -4   7        6.58        6.76      1.00 o
  -3  -4   7        0.47        1.13      0.51 o
  -2  -4   7       13.11       13.36      0.89 o
  -1  -4   7       45.69       48.42      1.34 o
   0  -4   7       22.57       22.79      0.82 o
   1  -4   7       82.68       83.25      1.76 o
   2  -4   7        0.05        0.67      0.33 o
   3  -4   7        0.07        0.08      0.46 o
   4  -4   7        2.97        2.91      0.61 o
   5  -4   7        0.46        0.37      0.43 o
   6  -4   7        5.64        5.86      1.32 o
  -5  -3   7        0.86        0.11      0.68 o
  -4  -3   7        0.18       -0.15      0.61 o
  -3  -3   7       38.06       42.96      1.95 o
  -2  -3   7       19.45       21.18      0.83 o
  -1  -3   7       90.32       87.12      1.75 o
   0  -3   7       87.05       89.97      1.98 o
   1  -3   7       20.43       20.28      0.69 o
   2  -3   7       19.90       19.77      0.79 o
   3  -3   7       38.48       38.25      1.23 o
   4  -3   7        9.89        8.90      0.69 o
   5  -3   7        0.00       -0.12      0.60 o
   6  -3   7        4.25        4.76      0.71 o
   7  -3   7        3.14        3.78      0.74 o
  -5  -2   7        7.87        8.53      1.87 o
  -4  -2   7        7.98        6.73      0.96 o
  -3  -2   7      174.61      172.73      3.83 o
  -2  -2   7        1.31        1.25      0.29 o
  -1  -2   7        0.10       -0.11      0.20 o
   0  -2   7       43.80       44.85      0.83 o
   1  -2   7       72.97       74.21      1.14 o
   2  -2   7        0.43        0.65      0.29 o
   3  -2   7        5.29        5.50      0.50 o
   4  -2   7      113.98      121.08      1.98 o
   5  -2   7        2.88        2.88      0.58 o
   6  -2   7        0.35        0.24      0.44 o
   7  -2   7        1.27        0.91      0.66 o
   8  -2   7        1.22        1.81      0.95 o
  -5  -1   7        7.83        6.89      1.00 o
  -4  -1   7       12.98       12.81      0.87 o
  -3  -1   7        0.18        0.38      0.24 o
  -2  -1   7        3.51        3.34      0.33 o
  -1  -1   7        3.58        3.44      0.26 o
   0  -1   7        0.09       -0.08      0.16 o
   1  -1   7        0.00       -0.15      0.15 o
   2  -1   7       45.80       44.07      0.81 o
   3  -1   7        0.47        0.35      0.22 o
   4  -1   7       21.60       20.75      0.63 o
   5  -1   7       57.16       59.23      1.60 o
   6  -1   7        1.94        1.71      0.52 o
   7  -1   7       20.15       18.75      1.23 o
   8  -1   7        0.90        2.34      0.96 o
  -6   0   7        1.69        0.64      1.08 o
  -5   0   7        8.20        6.83      0.75 o
  -4   0   7        2.97        2.44      0.56 o
  -3   0   7       46.98       50.56      1.03 o
  -2   0   7        0.01        0.21      0.17 o
  -1   0   7        3.53        3.62      0.27 o
   0   0   7      100.07      103.61      1.33 o
   1   0   7       11.44        8.70      0.34 o
   2   0   7        0.28        0.25      0.19 o
   3   0   7       12.85       13.69      0.50 o
   4   0   7       68.26       67.40      1.62 o
   5   0   7        1.72        2.31      0.35 o
   6   0   7        0.72        0.74      0.35 o
   7   0   7       39.56       35.93      1.57 o
   8   0   7        0.41        1.20      0.86 o
  -6   1   7        6.43        5.84      1.18 o
  -5   1   7        6.16        6.39      0.75 o
  -4   1   7        3.90        4.12      0.60 o
  -3   1   7       13.86       13.80      0.52 o
  -2   1   7        4.42        4.40      0.29 o
  -1   1   7       33.45       33.72      0.71 o
   0   1   7        0.27        0.29      0.16 o
   1   1   7        3.51        3.35      0.23 o
   2   1   7        8.49        7.70      0.34 o
   3   1   7       24.61       27.36      0.60 o
   4   1   7        1.51        1.83      0.25 o
   5   1   7       27.78       29.32      0.73 o
   6   1   7       16.31       16.03      0.72 o
   7   1   7       23.74       23.46      1.25 o
   8   1   7       17.93       24.48      1.40 o
   9   1   7        1.62        2.85      1.07 o
  -6   2   7        0.11       -0.39      0.62 o
  -5   2   7        9.64       10.34      0.84 o
  -4   2   7       16.27       15.03      0.90 o
  -3   2   7        3.46        3.46      0.33 o
  -2   2   7       59.88       61.45      0.96 o
  -1   2   7        3.00        2.53      0.26 o
   0   2   7        3.04        2.27      0.22 o
   1   2   7        9.50        8.49      0.31 o
   2   2   7       28.04       30.21      0.67 o
   3   2   7       17.33       16.59      0.77 o
   4   2   7        7.03        6.79      0.39 o
   5   2   7        0.60        1.42      0.35 o
   6   2   7       26.42       25.35      0.72 o
   7   2   7        0.38        0.28      0.46 o
   8   2   7       19.71       21.16      1.70 o
   9   2   7        0.29        1.07      0.65 o
  -6   3   7        0.00       -0.17      0.78 o
  -5   3   7        4.73        6.05      0.86 o
  -4   3   7       12.37       12.76      0.69 o
  -3   3   7       37.05       38.60      0.98 o
  -2   3   7        0.19        0.37      0.19 o
  -1   3   7        3.86        2.90      0.26 o
   0   3   7        0.01        0.03      0.15 o
   1   3   7       48.20       47.46      1.07 o
   2   3   7      150.22      142.47      1.89 o
   3   3   7      306.92      298.12      3.41 o
   4   3   7      170.14      162.00      1.97 o
   5   3   7       19.60       20.25      0.54 o
   6   3   7        2.96        2.81      0.29 o
   7   3   7       21.24       20.76      0.92 o
   8   3   7        1.78        1.90      0.64 o
   9   3   7        3.10        3.96      0.78 o
  -5   4   7        2.76        3.02      0.99 o
  -4   4   7       20.05       18.37      1.12 o
  -3   4   7        4.82        5.12      0.54 o
  -2   4   7        0.52        0.48      0.23 o
  -1   4   7        6.19        5.99      0.34 o
   0   4   7       42.42       41.29      0.70 o
   1   4   7       44.01       48.06      0.80 o
   2   4   7        6.91        5.92      0.29 o
   3   4   7       17.87       17.86      0.47 o
   4   4   7        0.48        0.20      0.18 o
   5   4   7        9.07        8.57      0.40 o
   6   4   7       17.74       20.52      0.63 o
   7   4   7       40.78       40.24      1.12 o
   8   4   7        0.02       -0.08      0.37 o
   9   4   7        0.65        0.53      0.52 o
  -5   5   7        1.07        1.97      0.89 o
  -4   5   7        2.05        2.30      0.60 o
  -3   5   7        1.19        0.39      0.75 o
  -2   5   7       68.45       68.56      1.30 o
  -1   5   7      118.47      113.52      1.78 o
   0   5   7      186.42      185.51      2.03 o
   1   5   7      152.82      141.55      1.73 o
   2   5   7      114.75      107.92      1.47 o
   3   5   7       55.40       50.00      0.83 o
   4   5   7      222.32      217.32      2.50 o
   5   5   7        7.49        6.74      0.39 o
   6   5   7        1.12        1.29      0.31 o
   7   5   7        0.04        0.61      0.30 o
   8   5   7        0.08       -0.37      0.37 o
   9   5   7        7.52        8.48      0.98 o
  -5   6   7        0.02       -0.03      0.50 o
  -4   6   7        0.02       -0.25      0.42 o
  -3   6   7       21.17       19.86      1.13 o
  -2   6   7        1.50        1.44      0.41 o
  -1   6   7        4.55        5.20      0.48 o
   0   6   7        0.50        0.19      0.19 o
   1   6   7       24.55       22.86      0.52 o
   2   6   7       33.32       30.44      0.67 o
   3   6   7        1.52        1.69      0.21 o
   4   6   7       51.84       52.79      0.95 o
   5   6   7       28.75       28.90      0.65 o
   6   6   7      147.55      149.08      2.59 o
   7   6   7       42.37       43.42      1.20 o
   8   6   7       30.52       35.20      1.72 o
  -4   7   7        0.18        0.70      0.54 o
  -3   7   7       10.77       11.11      0.87 o
  -2   7   7        7.52        8.72      0.62 o
  -1   7   7        4.25        5.02      0.58 o
   0   7   7        9.69        8.13      0.47 o
   1   7   7        4.92        4.91      0.33 o
   2   7   7       30.80       34.65      0.79 o
   3   7   7       11.54       12.98      0.49 o
   4   7   7      134.66      138.85      2.07 o
   5   7   7        0.85        1.18      0.28 o
   6   7   7       42.00       44.24      1.16 o
   7   7   7        2.17        2.11      0.62 o
   8   7   7        0.07       -0.20      0.59 o
  -4   8   7        0.00        0.57      0.51 o
  -3   8   7       13.52       12.36      0.92 o
  -2   8   7        3.11        3.84      0.62 o
  -1   8   7        1.13        1.07      0.35 o
   0   8   7       27.53       27.05      0.99 o
   1   8   7        0.53        0.43      0.36 o
   2   8   7       57.23       51.58      1.14 o
   3   8   7        3.94        3.98      0.38 o
   4   8   7       14.28       12.76      0.61 o
   5   8   7       20.14       20.15      0.68 o
   6   8   7        0.10       -0.27      0.27 o
   7   8   7        4.56        5.00      0.63 o
  -3   9   7        1.14        1.57      0.78 o
  -2   9   7        1.51        1.39      0.46 o
  -1   9   7        1.92        2.05      0.39 o
   0   9   7       11.46       11.17      0.53 o
   1   9   7        8.28        8.68      0.53 o
   2   9   7        2.79        2.14      0.35 o
   3   9   7        6.17        6.04      0.49 o
   4   9   7       17.19       15.34      0.59 o
   5   9   7        0.19       -0.13      0.26 o
   6   9   7       18.00       18.52      0.77 o
   7   9   7        3.48        2.42      0.56 o
  -1  10   7       11.67       13.69      0.89 o
   0  10   7        8.17        8.08      0.48 o
   1  10   7        8.21        9.22      0.54 o
   2  10   7       18.75       19.19      0.76 o
   3  10   7        0.37        0.21      0.28 o
   4  10   7       19.08       20.46      0.77 o
   5  10   7        1.89        2.02      0.45 o
   1  11   7        0.01        0.29      0.45 o
   2  11   7        0.00       -0.36      0.36 o
   3  11   7       16.45       15.59      0.94 o
  -1  -5   8        0.00       -0.70      1.20 o
   0  -5   8        1.09        0.69      0.48 o
   1  -5   8        0.11       -0.71      0.71 o
   2  -5   8        2.08        2.81      0.84 o
   3  -5   8        7.70        8.81      0.76 o
  -2  -4   8       18.28       18.52      1.14 o
  -1  -4   8        0.13       -0.27      0.66 o
   0  -4   8       10.89        9.25      0.60 o
   1  -4   8        1.09        0.35      0.40 o
   2  -4   8        6.10        6.37      1.52 o
   3  -4   8        0.79        0.14      0.59 o
   4  -4   8        8.37       10.27      0.79 o
   5  -4   8        0.23        0.16      0.52 o
  -3  -3   8       14.21       13.15      1.55 o
  -2  -3   8        1.89        1.18      0.50 o
  -1  -3   8       15.25       14.56      0.81 o
   0  -3   8       10.36       11.05      0.62 o
   1  -3   8        3.99        3.94      0.46 o
   2  -3   8        1.93        1.18      0.48 o
   3  -3   8       21.67       21.05      1.04 o
   4  -3   8        0.83        0.41      0.56 o
   5  -3   8        0.19        0.52      0.55 o
   6  -3   8        6.23        8.01      0.91 o
  -4  -2   8        0.74       -0.56      1.22 o
  -3  -2   8       39.20       44.11      2.06 o
  -2  -2   8       46.49       48.18      1.91 o
  -1  -2   8       52.48       55.33      1.36 o
   0  -2   8        5.92        5.83      0.53 o
   1  -2   8       58.50       57.71      1.38 o
   2  -2   8        0.14        0.19      0.33 o
   3  -2   8       81.19       83.52      2.12 o
   4  -2   8       32.50       30.48      1.20 o
   5  -2   8        0.03        0.53      0.48 o
   6  -2   8        2.41        3.04      0.65 o
   7  -2   8        7.27        9.78      1.36 o
  -4  -1   8       40.72       40.33      2.08 o
  -3  -1   8        0.60        0.52      0.33 o
  -2  -1   8        7.17        6.92      0.47 o
  -1  -1   8       15.57       16.06      0.58 o
   0  -1   8       31.86       34.37      0.76 o
   1  -1   8        9.65        9.95      0.44 o
   2  -1   8        3.05        3.36      0.32 o
   3  -1   8      277.85      288.48      3.64 o
   4  -1   8        4.36        4.85      0.54 o
   5  -1   8       36.07       34.97      1.53 o
   6  -1   8       14.20       12.16      0.97 o
   7  -1   8        1.24        0.11      0.75 o
  -5   0   8        4.77        3.86      1.04 o
  -4   0   8        1.74        1.81      0.58 o
  -3   0   8        1.46        1.66      0.37 o
  -2   0   8        7.59        9.30      0.50 o
  -1   0   8        3.33        3.73      0.32 o
   0   0   8       51.98       50.80      0.87 o
   1   0   8       43.82       46.48      0.91 o
   2   0   8       48.26       42.73      0.79 o
   3   0   8       70.80       75.14      1.20 o
   4   0   8       10.64        7.36      0.98 o
   5   0   8        1.56        1.36      0.35 o
   6   0   8       37.89       36.60      1.30 o
   7   0   8        1.95        0.11      0.72 o
   8   0   8        0.20        0.20      0.72 o
  -5   1   8        0.01        0.72      0.71 o
  -4   1   8        4.46        4.09      0.66 o
  -3   1   8        1.84        1.78      0.39 o
  -2   1   8       13.19       11.88      0.62 o
  -1   1   8       36.09       36.55      0.85 o
   0   1   8       80.97       80.00      1.20 o
   1   1   8       56.46       55.19      0.90 o
   2   1   8      111.14      110.55      1.35 o
   3   1   8        8.98        7.72      0.37 o
   4   1   8        8.24        7.89      0.43 o
   5   1   8        3.38        3.24      0.43 o
   6   1   8       18.94       18.95      0.93 o
   7   1   8       23.77       19.42      1.23 o
   8   1   8       11.08        8.65      1.32 o
  -5   2   8        0.07       -0.19      0.49 o
  -4   2   8        0.87        1.24      0.51 o
  -3   2   8        1.73        1.31      0.49 o
  -2   2   8        2.25        3.04      0.33 o
  -1   2   8        2.46        2.74      0.28 o
   0   2   8        0.01       -0.02      0.18 o
   1   2   8       36.59       37.53      0.68 o
   2   2   8        5.58        6.05      0.33 o
   3   2   8       41.72       37.41      0.75 o
   4   2   8        2.75        2.55      0.27 o
   5   2   8        9.98        9.17      0.42 o
   6   2   8       12.26       11.94      0.72 o
   7   2   8        2.03        1.62      0.57 o
   8   2   8        2.08        1.15      0.58 o
  -5   3   8        0.56        1.56      0.70 o
  -4   3   8        0.06        0.75      0.48 o
  -3   3   8       11.99       10.80      0.78 o
  -2   3   8        3.04        2.82      0.32 o
  -1   3   8       11.02       11.35      0.43 o
   0   3   8       31.79       31.94      0.66 o
   1   3   8        2.65        2.85      0.25 o
   2   3   8       22.84       17.59      0.50 o
   3   3   8       28.25       27.06      0.63 o
   4   3   8        1.32        2.12      0.26 o
   5   3   8        2.68        2.31      0.28 o
   6   3   8       17.43       17.20      0.73 o
   7   3   8        1.46        1.60      0.43 o
   8   3   8        5.12        6.05      0.63 o
   9   3   8        1.02        0.19      0.43 o
  -5   4   8       12.89       12.68      1.64 o
  -4   4   8        6.39        5.38      1.14 o
  -3   4   8       39.70       41.78      1.37 o
  -2   4   8       12.55       14.32      0.68 o
  -1   4   8       29.65       29.78      0.82 o
   0   4   8      269.56      267.45      2.84 o
   1   4   8       76.44       75.38      2.02 o
   2   4   8       38.94       34.76      0.76 o
   3   4   8        8.81        9.05      0.41 o
   4   4   8        7.93        7.71      0.49 o
   5   4   8        6.54        6.66      0.36 o
   6   4   8        3.47        3.14      0.40 o
   7   4   8       22.44       21.44      0.97 o
   8   4   8        4.23        4.26      0.57 o
   9   4   8        0.80       -0.14      0.51 o
  -5   5   8        5.53        4.54      1.21 o
  -4   5   8        7.22        8.82      1.30 o
  -3   5   8        5.60        5.04      0.71 o
  -2   5   8        1.88        0.87      0.49 o
  -1   5   8        0.19       -0.14      0.24 o
   0   5   8      331.82      321.71      3.57 o
   1   5   8       29.23       26.12      0.63 o
   2   5   8      329.14      320.65      3.51 o
   3   5   8       44.61       40.19      0.84 o
   4   5   8      164.53      161.81      2.25 o
   5   5   8       25.29       24.02      0.67 o
   6   5   8      173.57      174.89      2.93 o
   7   5   8       48.54       47.59      1.74 o
   8   5   8        6.44        5.24      1.00 o
  -4   6   8        6.66        6.62      0.84 o
  -3   6   8        0.02        0.17      0.44 o
  -2   6   8       13.56       14.41      0.98 o
  -1   6   8       20.96       21.70      0.94 o
   0   6   8      234.68      221.45      2.82 o
   1   6   8       39.08       39.17      1.07 o
   2   6   8       16.66       16.97      0.53 o
   3   6   8       30.70       29.93      0.73 o
   4   6   8       19.36       20.21      0.65 o
   5   6   8        4.73        5.07      0.54 o
   6   6   8       40.23       40.15      1.28 o
   7   6   8       70.78       74.11      1.90 o
   8   6   8       22.86       20.45      1.19 o
  -4   7   8       16.10       19.44      2.11 o
  -3   7   8        1.84        1.20      0.52 o
  -2   7   8       43.99       45.49      2.55 o
  -1   7   8        6.95        7.48      0.74 o
   0   7   8        6.86        6.80      0.49 o
   1   7   8       21.95       23.52      0.82 o
   2   7   8        1.11        0.92      0.25 o
   3   7   8        0.02       -0.10      0.20 o
   4   7   8        0.11       -0.24      0.24 o
   5   7   8        6.55        6.06      0.54 o
   6   7   8        1.10        0.97      0.47 o
   7   7   8        1.40        1.40      0.42 o
   8   7   8       12.31       11.51      0.83 o
  -3   8   8        5.92        5.20      0.75 o
  -2   8   8        2.87        2.55      0.88 o
  -1   8   8        1.59        1.68      0.49 o
   0   8   8       30.35       27.56      0.90 o
   1   8   8        2.28        1.85      0.41 o
   2   8   8       40.42       38.64      1.20 o
   3   8   8       44.54       45.82      1.14 o
   4   8   8       22.54       24.50      0.82 o
   5   8   8        7.84        7.67      0.59 o
   6   8   8        0.33        0.14      0.35 o
   7   8   8        2.51        3.21      0.46 o
  -2   9   8        6.86        6.83      0.74 o
  -1   9   8        2.55        3.17      0.55 o
   0   9   8       17.89       18.03      0.73 o
   1   9   8       13.85       11.85      0.66 o
   2   9   8        0.00        0.00      0.41 o
   3   9   8        0.14       -0.23      0.23 o
   4   9   8        3.78        3.27      0.45 o
   5   9   8        2.01        1.50      0.47 o
   6   9   8        2.71        2.04      0.42 o
   0  10   8       12.02       10.34      0.92 o
   1  10   8        0.08        0.35      0.30 o
   2  10   8        6.77        6.84      0.58 o
   3  10   8        5.42        4.77      0.49 o
   4  10   8        1.46        1.49      0.45 o
   5  10   8        0.18       -0.15      0.33 o
   0  -4   9        0.39        0.58      0.50 o
   1  -4   9        6.37        6.95      0.95 o
   2  -4   9        0.07       -0.06      0.55 o
   3  -4   9        0.85        0.39      0.66 o
  -2  -3   9        0.31        0.60      0.88 o
  -1  -3   9        8.49        7.15      0.79 o
   0  -3   9        6.44        5.25      0.92 o
   1  -3   9        4.90        4.90      0.63 o
   2  -3   9        5.88        6.57      0.59 o
   3  -3   9        2.04        2.83      0.60 o
   4  -3   9        3.49        4.09      0.64 o
   5  -3   9        9.60       12.75      1.55 o
  -3  -2   9        0.14        0.26      0.75 o
  -2  -2   9        0.06       -0.73      0.90 o
  -1  -2   9       47.65       45.60      1.29 o
   0  -2   9        3.32        2.42      0.67 o
   1  -2   9       44.38       43.80      1.31 o
   2  -2   9        6.90        6.27      0.61 o
   3  -2   9        5.64        5.95      0.58 o
   4  -2   9       32.26       35.28      1.36 o
   5  -2   9        5.12        7.41      1.35 o
   6  -2   9        1.17        1.81      0.95 o
  -3  -1   9       33.81       34.44      1.89 o
  -2  -1   9       38.24       38.30      1.59 o
  -1  -1   9        7.32        7.62      0.65 o
   0  -1   9       14.79       14.18      0.63 o
   1  -1   9        1.26        1.13      0.33 o
   2  -1   9       14.23       13.57      0.62 o
   3  -1   9       53.85       55.33      2.25 o
   4  -1   9        1.09        0.94      0.37 o
   5  -1   9       14.02       13.58      1.05 o
   6  -1   9        1.66        1.41      0.84 o
   7  -1   9        0.41        0.53      0.78 o
  -4   0   9        9.07        9.50      3.70 o
  -3   0   9       58.31       65.71      1.63 o
  -2   0   9        0.04        0.24      0.33 o
  -1   0   9        1.02        0.45      0.32 o
   0   0   9        4.72        5.03      0.77 o
   1   0   9        0.03       -0.24      0.24 o
   2   0   9       49.28       51.23      1.07 o
   3   0   9       58.17       56.22      1.17 o
   4   0   9      146.55      146.38      2.60 o
   5   0   9       14.04       13.91      0.84 o
   6   0   9        0.39        0.20      0.66 o
   7   0   9        3.72        4.31      1.10 o
  -4   1   9        0.02        0.61      0.57 o
  -3   1   9        4.04        3.83      0.49 o
  -2   1   9        0.34        0.98      0.53 o
  -1   1   9        1.33        1.10      0.35 o
   0   1   9        0.29        0.00      0.25 o
   1   1   9        0.41        0.54      0.25 o
   2   1   9        1.16        0.66      0.25 o
   3   1   9        0.73        0.27      0.27 o
   4   1   9        4.90        4.30      0.45 o
   5   1   9        0.37        1.84      0.44 o
   6   1   9        0.21       -0.45      0.47 o
   7   1   9        0.46       -0.46      0.46 o
   8   1   9        0.43       -0.38      0.79 o
  -4   2   9        1.40        1.74      0.61 o
  -3   2   9        0.74        1.15      0.51 o
  -2   2   9        9.15       10.40      0.63 o
  -1   2   9        2.62        2.72      0.42 o
   0   2   9       95.67       96.13      1.57 o
   1   2   9        2.46        1.49      0.25 o
   2   2   9        6.55        6.32      0.39 o
   3   2   9       14.05       13.23      0.52 o
   4   2   9       14.26       11.34      0.77 o
   5   2   9       10.98        9.02      0.65 o
   6   2   9        0.07        0.01      0.35 o
   7   2   9        0.63        1.27      0.46 o
   8   2   9        0.15        0.74      0.60 o
  -4   3   9        8.27       10.44      1.25 o
  -3   3   9       33.44       39.01      1.47 o
  -2   3   9        0.33        0.38      0.49 o
  -1   3   9        8.38        9.61      0.52 o
   0   3   9        0.11       -0.02      0.21 o
   1   3   9        2.80        3.74      0.30 o
   2   3   9       28.34       28.23      0.81 o
   3   3   9       22.78       21.98      0.66 o
   4   3   9       72.61       71.81      1.38 o
   5   3   9        7.27        6.55      0.57 o
   6   3   9        2.97        2.42      0.46 o
   7   3   9        9.18        9.15      0.72 o
   8   3   9        3.69        3.28      0.57 o
  -4   4   9       26.16       26.90      2.12 o
  -3   4   9       15.14       19.07      1.83 o
  -2   4   9      110.33      114.12      2.52 o
  -1   4   9       42.83       49.35      1.12 o
   0   4   9       61.56       59.66      1.23 o
   1   4   9       54.48       54.33      1.86 o
   2   4   9       43.50       41.74      0.84 o
   3   4   9       57.05       58.37      1.21 o
   4   4   9        2.86        2.75      0.45 o
   5   4   9        1.82        1.17      0.33 o
   6   4   9       14.92       15.71      0.83 o
   7   4   9        1.72        1.85      0.46 o
   8   4   9        6.70        6.97      0.69 o
  -4   5   9       11.09        9.71      1.45 o
  -3   5   9        0.19        0.29      0.78 o
  -2   5   9        0.92        1.14      0.86 o
  -1   5   9       26.02       22.42      1.65 o
   0   5   9        0.37        0.83      0.30 o
   1   5   9        0.01       -0.23      0.23 o
   2   5   9      127.86      126.96      1.84 o
   3   5   9        7.01        7.74      0.43 o
   4   5   9      151.05      150.17      2.43 o
   5   5   9        0.13       -0.27      0.27 o
   6   5   9        1.07        1.30      0.43 o
   7   5   9       31.18       32.68      1.48 o
   8   5   9        0.01       -0.69      0.77 o
  -3   6   9        4.24        3.02      1.03 o
  -2   6   9        2.86        1.95      0.90 o
  -1   6   9        7.05        7.15      0.77 o
   0   6   9       15.93       13.48      0.85 o
   1   6   9       67.53       66.87      1.71 o
   2   6   9        9.78       10.43      0.72 o
   3   6   9        3.72        4.32      0.50 o
   4   6   9       29.58       28.78      1.06 o
   5   6   9        0.69        0.48      0.33 o
   6   6   9       10.11        9.09      0.78 o
   7   6   9       38.50       40.13      1.65 o
   8   6   9        0.33        0.42      0.50 o
  -3   7   9        0.05        0.97      0.56 o
  -2   7   9       11.50       12.12      1.42 o
  -1   7   9       15.25       13.06      1.01 o
   0   7   9       28.25       26.89      0.93 o
   1   7   9        3.05        2.93      0.46 o
   2   7   9       12.02       11.51      0.68 o
   3   7   9        1.98        1.07      0.36 o
   4   7   9        4.64        3.44      0.49 o
   5   7   9        0.44        0.20      0.31 o
   6   7   9       15.16       15.57      0.96 o
   7   7   9        0.04       -0.11      0.62 o
  -2   8   9        0.71        0.41      0.50 o
  -1   8   9        0.00        0.23      1.02 o
   0   8   9        6.45        6.91      0.62 o
   1   8   9        4.25        2.92      0.45 o
   2   8   9       14.40       14.02      0.76 o
   3   8   9        6.54        6.90      0.59 o
   4   8   9        2.02        1.93      0.43 o
   5   8   9        1.38        1.32      0.42 o
   6   8   9        0.03       -0.32      0.43 o
   7   8   9        0.30        0.19      0.40 o
  -1   9   9        5.66        5.80      0.71 o
   0   9   9        0.44        1.20      0.49 o
   1   9   9        0.04        0.07      0.40 o
   2   9   9        0.62        0.64      0.42 o
   3   9   9        0.16        1.02      0.36 o
   4   9   9       10.69       10.81      0.79 o
   5   9   9        0.41        0.08      0.34 o
   6   9   9        7.93        9.12      0.71 o
   1  10   9        5.60        3.17      0.90 o
   2  10   9        0.77        0.25      0.39 o
   3  10   9        0.03       -0.09      0.46 o
   4  10   9        2.40        2.43      0.46 o
   1  -3  10        0.00       -1.44      1.44 o
   2  -3  10        5.52        7.44      0.87 o
  -1  -2  10        0.12        0.56      0.90 o
   0  -2  10        5.78        6.56      1.00 o
   1  -2  10        7.23        7.54      0.73 o
   2  -2  10       10.15       11.36      0.98 o
   3  -2  10        0.28        0.19      0.47 o
   4  -2  10        6.76        8.89      1.26 o
  -2  -1  10        2.90        4.13      1.29 o
  -1  -1  10        8.57        7.84      0.72 o
   0  -1  10       13.06       16.48      1.03 o
   1  -1  10        1.10        0.38      0.63 o
   2  -1  10        0.13        0.45      0.44 o
   3  -1  10       26.01       23.88      1.27 o
   4  -1  10        3.22        4.71      0.78 o
   5  -1  10        0.00       -0.20      0.48 o
   6  -1  10        0.97        1.66      0.93 o
  -2   0  10        6.70        7.06      0.76 o
  -1   0  10        0.02        0.34      0.43 o
   0   0  10        7.72        7.00      0.58 o
   1   0  10        2.27        1.26      0.38 o
   2   0  10        0.27        0.08      0.39 o
   3   0  10        4.57        5.41      0.54 o
   4   0  10       47.82       49.13      1.84 o
   5   0  10        1.64        1.99      1.18 o
   6   0  10        0.01        0.01      0.49 o
  -3   1  10        0.15       -0.33      0.36 o
  -2   1  10        0.13        0.37      0.33 o
  -1   1  10       16.54       18.39      0.96 o
   0   1  10        4.58        4.33      0.49 o
   1   1  10       15.97       15.99      0.76 o
   2   1  10        0.04       -0.15      0.32 o
   3   1  10        1.01        1.84      0.39 o
   4   1  10        0.17        0.21      0.38 o
   5   1  10        6.04        4.70      0.59 o
   6   1  10        2.05        2.21      0.61 o
   7   1  10        1.07        0.61      0.81 o
  -3   2  10        0.50       -0.07      0.52 o
  -2   2  10        9.08       10.74      0.70 o
  -1   2  10        1.26        0.89      0.36 o
   0   2  10       10.51        9.34      0.62 o
   1   2  10       14.09       15.12      0.73 o
   2   2  10       11.31        9.10      0.60 o
   3   2  10       21.08       20.43      0.94 o
   4   2  10        2.27        1.02      0.40 o
   5   2  10        6.08        4.75      0.57 o
   6   2  10       13.57       13.24      1.19 o
   7   2  10       24.24       20.17      1.03 o
  -3   3  10        1.74        2.52      0.82 o
  -2   3  10        5.11        4.55      0.57 o
  -1   3  10        0.02        0.04      0.30 o
   0   3  10        6.01        6.05      0.54 o
   1   3  10        4.50        5.45      0.57 o
   2   3  10       28.61       28.51      2.05 o
   3   3  10        6.63        7.48      0.61 o
   4   3  10        0.00       -0.07      0.39 o
   5   3  10        0.17        0.16      0.33 o
   6   3  10        2.55        2.20      0.50 o
   7   3  10        1.99        1.92      0.78 o
  -3   4  10        0.19        1.29      0.89 o
  -2   4  10       20.35       21.71      1.54 o
  -1   4  10        1.53        1.28      0.41 o
   0   4  10       51.92       53.22      2.44 o
   1   4  10        0.22        0.09      0.31 o
   2   4  10       19.98       22.65      0.95 o
   3   4  10       17.61       17.55      0.75 o
   4   4  10        0.23       -0.16      0.33 o
   5   4  10        4.96        5.27      0.57 o
   6   4  10        0.21       -0.15      0.40 o
   7   4  10        0.02       -0.24      0.37 o
  -3   5  10        6.94        9.83      1.49 o
  -2   5  10        6.27        6.19      1.23 o
  -1   5  10       13.20       10.80      0.94 o
   0   5  10       85.78       81.28      2.03 o
   1   5  10        0.04        0.16      0.28 o
   2   5  10       29.59       26.99      0.91 o
   3   5  10       16.82       15.73      0.71 o
   4   5  10        0.08       -0.02      0.28 o
   5   5  10        0.06       -0.32      0.32 o
   6   5  10        9.51       10.24      1.67 o
   7   5  10        2.71        2.60      0.64 o
  -2   6  10        0.39       -0.44      0.72 o
  -1   6  10        5.96        5.05      0.60 o
   0   6  10        8.23        6.52      0.64 o
   1   6  10       75.95       75.74      1.70 o
   2   6  10        3.52        3.52      0.52 o
   3   6  10        8.84        8.06      0.64 o
   4   6  10        2.82        2.22      0.46 o
   5   6  10        5.72        5.32      0.95 o
   6   6  10        1.29        0.96      0.55 o
   7   6  10       18.93       18.35      1.20 o
  -2   7  10        0.43        0.01      0.83 o
  -1   7  10        6.15        4.76      0.74 o
   0   7  10       33.84       29.41      1.16 o
   1   7  10        1.12        0.78      0.38 o
   2   7  10        1.01        0.79      0.37 o
   3   7  10        0.02       -0.25      0.31 o
   4   7  10        5.19        5.55      0.60 o
   5   7  10        5.43        6.71      0.65 o
   6   7  10       17.36       19.77      1.21 o
   7   7  10       18.31       19.65      1.89 o
  -1   8  10        0.12       -0.45      0.45 o
   0   8  10       13.67       12.77      1.88 o
   1   8  10        3.48        2.86      0.44 o
   2   8  10        4.64        6.72      0.63 o
   3   8  10        2.52        2.43      0.48 o
   4   8  10       29.76       33.99      1.25 o
   5   8  10        2.09        1.86      0.49 o
   6   8  10       17.58       21.67      1.05 o
   0   9  10        4.51        7.41      0.82 o
   1   9  10        0.12       -0.37      0.41 o
   2   9  10        4.98        5.42      0.92 o
   3   9  10        4.05        3.12      0.50 o
   4   9  10        2.34        1.90      0.45 o
   5   9  10        1.00        1.19      0.46 o
   1  -1  11        0.01        0.03      0.44 o
   2  -1  11        2.97        3.18      0.62 o
   3  -1  11       17.15       16.45      1.00 o
   0   0  11        0.00        0.04      0.44 o
   1   0  11        1.76        1.22      0.50 o
   2   0  11        0.61        0.36      0.44 o
   3   0  11        1.11        0.46      0.47 o
   4   0  11       24.48       23.93      1.36 o
   5   0  11        4.27        3.86      1.08 o
  -1   1  11        4.14        4.98      0.67 o
   0   1  11        1.51        0.43      0.74 o
   1   1  11       13.22       13.67      0.76 o
   2   1  11        5.82        5.00      0.58 o
   3   1  11       96.56       90.83      2.25 o
   4   1  11        0.40        0.78      0.74 o
   5   1  11        5.33        3.60      0.96 o
   6   1  11        4.84        4.56      1.11 o
  -1   2  11        3.07        3.27      0.51 o
   0   2  11        8.28        9.62      0.78 o
   1   2  11        0.53        0.73      0.38 o
   2   2  11        1.51        1.25      0.49 o
   3   2  11        1.30        2.15      0.43 o
   4   2  11       15.86       14.47      0.86 o
   5   2  11        1.76        0.77      0.44 o
   6   2  11        0.31       -0.10      0.41 o
  -2   3  11        1.88        1.98      1.29 o
  -1   3  11        3.10        3.26      0.54 o
   0   3  11        0.01        0.14      0.39 o
   1   3  11        5.17        4.48      0.72 o
   2   3  11        2.22        2.35      0.45 o
   3   3  11        0.79        0.06      0.36 o
   4   3  11        3.76        2.59      0.59 o
   5   3  11        0.40        0.22      0.38 o
   6   3  11        0.28        0.44      0.56 o
  -2   4  11       20.47       19.98      1.24 o
  -1   4  11        0.15        0.16      0.44 o
   0   4  11       23.12       19.72      0.98 o
   1   4  11        2.78        2.47      0.50 o
   2   4  11        0.47        0.27      0.32 o
   3   4  11        3.03        1.33      0.43 o
   4   4  11        0.47        0.10      0.37 o
   5   4  11        0.10        0.27      0.39 o
   6   4  11        2.19        2.39      0.54 o
   7   4  11        0.13        0.02      0.93 o
  -1   5  11        5.42        6.43      1.03 o
   0   5  11        0.30       -0.03      0.47 o
   1   5  11        4.15        4.65      0.87 o
   2   5  11        4.05        4.10      0.60 o
   3   5  11        6.72        4.88      0.75 o
   4   5  11        7.72        7.72      1.44 o
   5   5  11        0.42        0.26      0.45 o
   6   5  11        9.43        8.99      2.30 o
  -1   6  11        0.94        1.33      0.57 o
   0   6  11        7.00        6.80      0.82 o
   1   6  11        2.01        1.85      0.51 o
   2   6  11        1.67        1.88      0.74 o
   3   6  11       14.75       13.38      1.04 o
   4   6  11        5.86        5.48      0.77 o
   5   6  11        0.06       -0.18      0.48 o
   6   6  11        6.90        8.12      0.89 o
   0   7  11       66.86       72.37      2.49 o
   1   7  11        3.02        3.92      0.53 o
   2   7  11       19.14       21.81      1.05 o
   3   7  11        0.21        0.65      0.40 o
   4   7  11        0.19        0.51      0.48 o
   5   7  11        0.02       -0.29      0.45 o
   6   7  11        8.17        8.35      0.95 o
   1   8  11       10.35        9.93      0.84 o
   2   8  11        4.51        4.52      0.60 o
   3   8  11        4.16        3.69      0.58 o
   4   8  11        7.64        9.96      0.79 o
   5   8  11        2.73        3.51      1.23 o
   2   1  12        0.33        0.54      1.15 o
   3   1  12       27.76       31.70      1.91 o
   1   2  12        0.03        0.82      0.39 o
   2   2  12        0.45        1.24      0.48 o
   3   2  12        3.76        3.82      0.80 o
   4   2  12       19.71       25.29      2.10 o
   0   3  12        0.81        0.65      0.46 o
   1   3  12        4.64        5.33      0.64 o
   2   3  12        3.29        3.28      0.56 o
   3   3  12        2.15        3.02      0.59 o
   4   3  12        0.01        0.37      0.41 o
   5   3  12        4.84        5.84      0.89 o
   0   4  12       10.02       11.15      1.02 o
   1   4  12        0.55        1.58      0.83 o
   2   4  12        3.38        4.59      0.77 o
   3   4  12        1.08        1.12      0.42 o
   4   4  12        1.16        1.78      0.51 o
   5   4  12        2.43        3.83      1.25 o
   1   5  12        0.01       -0.42      0.42 o
   2   5  12        6.75        8.60      0.84 o
   3   5  12        5.96        6.41      0.88 o
   4   5  12       22.79       22.24      1.36 o
   5   5  12        1.11        2.18      1.01 o
   1   6  12        1.73        0.83      0.94 o
   2   6  12        1.30        1.17      1.36 o
   3   6  12        7.32        6.64      1.36 o
   4   6  12        5.53        7.20      1.45 o
   2   7  12        3.39        4.62      1.31 o
   3   7  12        3.76        2.99      1.13 o
 
